# Supplementary material for: Computational quantification of global effects induced by mutations and drugs in signaling networks of colorectal cancer cells
Source: Sci Rep. 2021 Oct 1;11:19602. doi: 10.1038/s41598-021-99073-7 (PMC8486743; doi:10.1038/s41598-021-99073-7)
Supplement: Supplementary file 6 — Supplementary Information 6. [file 41598_2021_99073_MOESM6_ESM.xml]

<?xml version="1.0" encoding="UTF-8"?>
<sbml xmlns="http://www.sbml.org/sbml/level3/version1/core" level="3" version="1">
  <model>
    <listOfUnitDefinitions>
      <unitDefinition id="nmol">
        <listOfUnits>
          <unit kind="mole" exponent="-9" scale="0" multiplier="1"/>
        </listOfUnits>
      </unitDefinition>
      <unitDefinition id="per_sec">
        <listOfUnits>
          <unit kind="second" exponent="-1" scale="0" multiplier="1"/>
        </listOfUnits>
      </unitDefinition>
      <unitDefinition id="nmol_per_sec">
        <listOfUnits>
          <unit kind="mole" exponent="9" scale="0" multiplier="1"/>
          <unit kind="second" exponent="-1" scale="0" multiplier="1"/>
        </listOfUnits>
      </unitDefinition>
    </listOfUnitDefinitions>
    <listOfCompartments>
      <compartment id="c1"/>
    </listOfCompartments>
    <listOfSpecies>
      <species id="R" compartment="c1" initialAmount="100" substanceUnits="nmol" constant="false"/>
      <species id="EGF" compartment="c1" initialAmount="0.01" substanceUnits="nmol" constant="true"/>
      <species id="Rl" compartment="c1" initialAmount="0" substanceUnits="nmol" constant="false"/>
      <species id="Rl2" compartment="c1" initialAmount="0" substanceUnits="nmol" constant="false"/>
      <species id="Rl2P" compartment="c1" initialAmount="0" substanceUnits="nmol" constant="false"/>
      <species id="PLCy" compartment="c1" initialAmount="105" substanceUnits="nmol" constant="false"/>
      <species id="RP_PL" compartment="c1" initialAmount="0" substanceUnits="nmol" constant="false"/>
      <species id="RP_PLP" compartment="c1" initialAmount="0" substanceUnits="nmol" constant="false"/>
      <species id="PLCyP" compartment="c1" initialAmount="0" substanceUnits="nmol" constant="false"/>
      <species id="Grb" compartment="c1" initialAmount="85" substanceUnits="nmol" constant="false"/>
      <species id="RP_G" compartment="c1" initialAmount="0" substanceUnits="nmol" constant="false"/>
      <species id="SOS" compartment="c1" initialAmount="10" substanceUnits="nmol" constant="false"/>
      <species id="RP_G_S" compartment="c1" initialAmount="0" substanceUnits="nmol" constant="false"/>
      <species id="G_S" compartment="c1" initialAmount="0" substanceUnits="nmol" constant="false"/>
      <species id="Shc" compartment="c1" initialAmount="100" substanceUnits="nmol" constant="false"/>
      <species id="RP_Sh" compartment="c1" initialAmount="0" substanceUnits="nmol" constant="false"/>
      <species id="RP_ShP" compartment="c1" initialAmount="0" substanceUnits="nmol" constant="false"/>
      <species id="ShP" compartment="c1" initialAmount="0" substanceUnits="nmol" constant="false"/>
      <species id="RP_ShP_G" compartment="c1" initialAmount="0" substanceUnits="nmol" constant="false"/>
      <species id="ShP_G" compartment="c1" initialAmount="0" substanceUnits="nmol" constant="false"/>
      <species id="RP_ShP_G_S" compartment="c1" initialAmount="0" substanceUnits="nmol" constant="false"/>
      <species id="ShP_G_S" compartment="c1" initialAmount="0" substanceUnits="nmol" constant="false"/>
      <species id="Ras_GDP" compartment="c1" initialAmount="0" substanceUnits="nmol" constant="false"/>
      <species id="Ras" compartment="c1" initialAmount="85" substanceUnits="nmol" constant="false"/>
      <species id="GDP" compartment="c1" initialAmount="500" substanceUnits="nmol" constant="true"/>
      <species id="GTP" compartment="c1" initialAmount="10000" substanceUnits="nmol" constant="true"/>
      <species id="Ras_GTP" compartment="c1" initialAmount="0" substanceUnits="nmol" constant="false"/>
      <species id="RP_ShP_G_S_Ras_GDP" compartment="c1" initialAmount="0" substanceUnits="nmol" constant="false"/>
      <species id="RP_ShP_G_S_Ras" compartment="c1" initialAmount="0" substanceUnits="nmol" constant="false"/>
      <species id="RP_ShP_G_S_Ras_GTP" compartment="c1" initialAmount="0" substanceUnits="nmol" constant="false"/>
      <species id="RP_G_S_Ras_GDP" compartment="c1" initialAmount="0" substanceUnits="nmol" constant="false"/>
      <species id="RP_G_S_Ras" compartment="c1" initialAmount="0" substanceUnits="nmol" constant="false"/>
      <species id="RP_G_S_Ras_GTP" compartment="c1" initialAmount="0" substanceUnits="nmol" constant="false"/>
      <species id="Raf" compartment="c1" initialAmount="50" substanceUnits="nmol" constant="false"/>
      <species id="Raf_Ras_GTP" compartment="c1" initialAmount="0" substanceUnits="nmol" constant="false"/>
      <species id="RafP" compartment="c1" initialAmount="0" substanceUnits="nmol" constant="false"/>
      <species id="Pase1" compartment="c1" initialAmount="50" substanceUnits="nmol" constant="false"/>
      <species id="RafP_Pase1" compartment="c1" initialAmount="0" substanceUnits="nmol" constant="false"/>
      <species id="MEK" compartment="c1" initialAmount="200" substanceUnits="nmol" constant="false"/>
      <species id="MEK_RafP" compartment="c1" initialAmount="0" substanceUnits="nmol" constant="false"/>
      <species id="MEKP" compartment="c1" initialAmount="0" substanceUnits="nmol" constant="false"/>
      <species id="MEKP_RafP" compartment="c1" initialAmount="0" substanceUnits="nmol" constant="false"/>
      <species id="MEKPP" compartment="c1" initialAmount="0" substanceUnits="nmol" constant="false"/>
      <species id="Pase2" compartment="c1" initialAmount="50" substanceUnits="nmol" constant="false"/>
      <species id="MEKPP_Pase2" compartment="c1" initialAmount="0" substanceUnits="nmol" constant="false"/>
      <species id="MEKP_Pase2" compartment="c1" initialAmount="0" substanceUnits="nmol" constant="false"/>
      <species id="ERK" compartment="c1" initialAmount="200" substanceUnits="nmol" constant="false"/>
      <species id="ERK_MEKPP" compartment="c1" initialAmount="0" substanceUnits="nmol" constant="false"/>
      <species id="ERKP" compartment="c1" initialAmount="0" substanceUnits="nmol" constant="false"/>
      <species id="ERKP_MEKPP" compartment="c1" initialAmount="0" substanceUnits="nmol" constant="false"/>
      <species id="ERKPP" compartment="c1" initialAmount="0" substanceUnits="nmol" constant="false"/>
      <species id="Pase3" compartment="c1" initialAmount="100" substanceUnits="nmol" constant="false"/>
      <species id="ERKPP_Pase3" compartment="c1" initialAmount="0" substanceUnits="nmol" constant="false"/>
      <species id="ERKP_Pase3" compartment="c1" initialAmount="0" substanceUnits="nmol" constant="false"/>
      <species id="GAP" compartment="c1" initialAmount="12" substanceUnits="nmol" constant="false"/>
      <species id="RP_GAP" compartment="c1" initialAmount="0" substanceUnits="nmol" constant="false"/>
      <species id="RP_GAP_Ras_GTP" compartment="c1" initialAmount="0" substanceUnits="nmol" constant="false"/>
      <species id="RP_ShP_G_S_ERKPP" compartment="c1" initialAmount="0" substanceUnits="nmol" constant="false"/>
      <species id="SOSP" compartment="c1" initialAmount="0" substanceUnits="nmol" constant="false"/>
      <species id="RP_G_S_ERKPP" compartment="c1" initialAmount="0" substanceUnits="nmol" constant="false"/>
      <species id="Pase5" compartment="c1" initialAmount="50" substanceUnits="nmol" constant="false"/>
      <species id="SOSP_Pase5" compartment="c1" initialAmount="0" substanceUnits="nmol" constant="false"/>
      <species id="RP_G_GAB" compartment="c1" initialAmount="0" substanceUnits="nmol" constant="false"/>
      <species id="GAB" compartment="c1" initialAmount="50" substanceUnits="nmol" constant="false"/>
      <species id="RP_ShP_G_GAB" compartment="c1" initialAmount="0" substanceUnits="nmol" constant="false"/>
      <species id="RP_G_GABP" compartment="c1" initialAmount="0" substanceUnits="nmol" constant="false"/>
      <species id="RP_ShP_G_GABP" compartment="c1" initialAmount="0" substanceUnits="nmol" constant="false"/>
      <species id="RP_G_GABP_PK" compartment="c1" initialAmount="0" substanceUnits="nmol" constant="false"/>
      <species id="RP_ShP_G_GABP_PK" compartment="c1" initialAmount="0" substanceUnits="nmol" constant="false"/>
      <species id="RP_G_GABP_PKP" compartment="c1" initialAmount="0" substanceUnits="nmol" constant="false"/>
      <species id="RP_ShP_G_GABP_PKP" compartment="c1" initialAmount="0" substanceUnits="nmol" constant="false"/>
      <species id="RP_ShP_G_GABP_GAP" compartment="c1" initialAmount="0" substanceUnits="nmol" constant="false"/>
      <species id="RP_G_GABP_GAP" compartment="c1" initialAmount="0" substanceUnits="nmol" constant="false"/>
      <species id="RP_G_GABP_GAP_Ras_GTP" compartment="c1" initialAmount="0" substanceUnits="nmol" constant="false"/>
      <species id="RP_ShP_G_GABP_GAP_Ras_GTP" compartment="c1" initialAmount="0" substanceUnits="nmol" constant="false"/>
      <species id="RP_PK" compartment="c1" initialAmount="0" substanceUnits="nmol" constant="false"/>
      <species id="RP_PKP" compartment="c1" initialAmount="0" substanceUnits="nmol" constant="false"/>
      <species id="PKP" compartment="c1" initialAmount="0" substanceUnits="nmol" constant="false"/>
      <species id="PIP3" compartment="c1" initialAmount="0" substanceUnits="nmol" constant="false"/>
      <species id="PTEN" compartment="c1" initialAmount="50" substanceUnits="nmol" constant="false"/>
      <species id="PIP2" compartment="c1" initialAmount="0" substanceUnits="nmol" constant="false"/>
      <species id="PKP_PIP2" compartment="c1" initialAmount="0" substanceUnits="nmol" constant="false"/>
      <species id="PhoA" compartment="c1" initialAmount="100" substanceUnits="nmol" constant="false"/>
      <species id="RP_ShP_G_GABP_PhoA" compartment="c1" initialAmount="0" substanceUnits="nmol" constant="false"/>
      <species id="RP_G_GABP_PhoA" compartment="c1" initialAmount="0" substanceUnits="nmol" constant="false"/>
      <species id="RP_G_GABP_PKP_PIP2" compartment="c1" initialAmount="0" substanceUnits="nmol" constant="false"/>
      <species id="RP_ShP_G_GABP_PKP_PIP2" compartment="c1" initialAmount="0" substanceUnits="nmol" constant="false"/>
      <species id="GABP" compartment="c1" initialAmount="0" substanceUnits="nmol" constant="false"/>
      <species id="GABP_PhoA" compartment="c1" initialAmount="0" substanceUnits="nmol" constant="false"/>
      <species id="AKT" compartment="c1" initialAmount="100" substanceUnits="nmol" constant="false"/>
      <species id="AKT_PIP3" compartment="c1" initialAmount="0" substanceUnits="nmol" constant="false"/>
      <species id="GAB_PIP3" compartment="c1" initialAmount="0" substanceUnits="nmol" constant="false"/>
      <species id="GABP_PIP3" compartment="c1" initialAmount="0" substanceUnits="nmol" constant="false"/>
      <species id="RP_G_GAB_PIP3" compartment="c1" initialAmount="0" substanceUnits="nmol" constant="false"/>
      <species id="RP_ShP_G_GAB_PIP3" compartment="c1" initialAmount="0" substanceUnits="nmol" constant="false"/>
      <species id="PDK1" compartment="c1" initialAmount="100" substanceUnits="nmol" constant="false"/>
      <species id="AKT_PIP3_PDK1" compartment="c1" initialAmount="0" substanceUnits="nmol" constant="false"/>
      <species id="AKTP" compartment="c1" initialAmount="0" substanceUnits="nmol" constant="false"/>
      <species id="TAKT" compartment="c1" initialAmount="50" substanceUnits="nmol" constant="false"/>
      <species id="AKTP_TAKT" compartment="c1" initialAmount="0" substanceUnits="nmol" constant="false"/>
      <species id="GSK" compartment="c1" initialAmount="50" substanceUnits="nmol" constant="false"/>
      <species id="GSKP" compartment="c1" initialAmount="0" substanceUnits="nmol" constant="false"/>
      <species id="PhoB" compartment="c1" initialAmount="50" substanceUnits="nmol" constant="false"/>
      <species id="PKP_PhoB" compartment="c1" initialAmount="0" substanceUnits="nmol" constant="false"/>
      <species id="RP_G_GABP_PKP_PhoB" compartment="c1" initialAmount="0" substanceUnits="nmol" constant="false"/>
      <species id="RP_ShP_G_GABP_PKP_PhoB" compartment="c1" initialAmount="0" substanceUnits="nmol" constant="false"/>
      <species id="RP_PKP_PIP2" compartment="c1" initialAmount="0" substanceUnits="nmol" constant="false"/>
      <species id="GSKP_PhoC" compartment="c1" initialAmount="0" substanceUnits="nmol" constant="false"/>
      <species id="PhoC" compartment="c1" initialAmount="20" substanceUnits="nmol" constant="false"/>
      <species id="PI3K" compartment="c1" initialAmount="200" substanceUnits="nmol" constant="false"/>
      <species id="RafPP" compartment="c1" initialAmount="0" substanceUnits="nmol" constant="false"/>
      <species id="RafP_AKTP" compartment="c1" initialAmount="0" substanceUnits="nmol" constant="false"/>
      <species id="RafPP_Pase1" compartment="c1" initialAmount="0" substanceUnits="nmol" constant="false"/>
      <species id="AKTP_GSK" compartment="c1" initialAmount="0" substanceUnits="nmol" constant="false"/>
      <species id="APC" compartment="c1" initialAmount="100" substanceUnits="nmol" constant="false"/>
      <species id="BetaCatenin" compartment="c1" initialAmount="0" substanceUnits="nmol" constant="false"/>
      <species id="PhoE" compartment="c1" initialAmount="10" substanceUnits="nmol" constant="false"/>
      <species id="R_R" compartment="c1" initialAmount="0" substanceUnits="nmol" constant="false"/>
      <species id="Rl_R" compartment="c1" initialAmount="0" substanceUnits="nmol" constant="false"/>
      <species id="RlP_RP" compartment="c1" initialAmount="0" substanceUnits="nmol" constant="false"/>
      <species id="RP_RP" compartment="c1" initialAmount="0" substanceUnits="nmol" constant="false"/>
      <species id="RP" compartment="c1" initialAmount="0" substanceUnits="nmol" constant="false"/>
      <species id="RP_R" compartment="c1" initialAmount="0" substanceUnits="nmol" constant="false"/>
      <species id="PTP" compartment="c1" initialAmount="100" substanceUnits="nmol" constant="false"/>
      <species id="ERB" compartment="c1" initialAmount="1" substanceUnits="nmol" constant="false"/>
      <species id="R_ERB" compartment="c1" initialAmount="0" substanceUnits="nmol" constant="false"/>
      <species id="Rl_ERB" compartment="c1" initialAmount="0" substanceUnits="nmol" constant="false"/>
      <species id="RlP_ERBP" compartment="c1" initialAmount="0" substanceUnits="nmol" constant="false"/>
      <species id="RP_ERBP" compartment="c1" initialAmount="0" substanceUnits="nmol" constant="false"/>
      <species id="ERBP" compartment="c1" initialAmount="0" substanceUnits="nmol" constant="false"/>
      <species id="R_ERBP" compartment="c1" initialAmount="0" substanceUnits="nmol" constant="false"/>
      <species id="RlP" compartment="c1" initialAmount="0" substanceUnits="nmol" constant="false"/>
      <species id="RP_ERB" compartment="c1" initialAmount="0" substanceUnits="nmol" constant="false"/>
      <species id="ERBP_ERB" compartment="c1" initialAmount="0" substanceUnits="nmol" constant="false"/>
      <species id="ERBP_ERBP" compartment="c1" initialAmount="0" substanceUnits="nmol" constant="false"/>
      <species id="ERB_ERB" compartment="c1" initialAmount="0" substanceUnits="nmol" constant="false"/>
      <species id="PTP1E" compartment="c1" initialAmount="50" substanceUnits="nmol" constant="false"/>
      <species id="PTP1E_ShP" compartment="c1" initialAmount="0" substanceUnits="nmol" constant="false"/>
      <species id="PaseX" compartment="c1" initialAmount="50" substanceUnits="nmol" constant="false"/>
      <species id="PLCyP_PaseX" compartment="c1" initialAmount="0" substanceUnits="nmol" constant="false"/>
      <species id="ERBP_PL" compartment="c1" initialAmount="0" substanceUnits="nmol" constant="false"/>
      <species id="ERBP_PLP" compartment="c1" initialAmount="0" substanceUnits="nmol" constant="false"/>
      <species id="ERBP_G" compartment="c1" initialAmount="0" substanceUnits="nmol" constant="false"/>
      <species id="ERBP_G_S" compartment="c1" initialAmount="0" substanceUnits="nmol" constant="false"/>
      <species id="ERBP_Sh" compartment="c1" initialAmount="0" substanceUnits="nmol" constant="false"/>
      <species id="ERBP_ShP" compartment="c1" initialAmount="0" substanceUnits="nmol" constant="false"/>
      <species id="ERBP_ShP_G" compartment="c1" initialAmount="0" substanceUnits="nmol" constant="false"/>
      <species id="ERBP_ShP_G_S" compartment="c1" initialAmount="0" substanceUnits="nmol" constant="false"/>
      <species id="ERBP_ShP_G_S_Ras" compartment="c1" initialAmount="0" substanceUnits="nmol" constant="false"/>
      <species id="ERBP_ShP_G_S_Ras_GTP" compartment="c1" initialAmount="0" substanceUnits="nmol" constant="false"/>
      <species id="ERBP_G_S_Ras_GDP" compartment="c1" initialAmount="0" substanceUnits="nmol" constant="false"/>
      <species id="ERBP_G_S_Ras" compartment="c1" initialAmount="0" substanceUnits="nmol" constant="false"/>
      <species id="ERBP_G_S_Ras_GTP" compartment="c1" initialAmount="0" substanceUnits="nmol" constant="false"/>
      <species id="ERBP_GAP" compartment="c1" initialAmount="0" substanceUnits="nmol" constant="false"/>
      <species id="ERBP_GAP_Ras_GTP" compartment="c1" initialAmount="0" substanceUnits="nmol" constant="false"/>
      <species id="ERBP_ShP_G_S_ERKPP" compartment="c1" initialAmount="0" substanceUnits="nmol" constant="false"/>
      <species id="ERBP_G_S_ERKPP" compartment="c1" initialAmount="0" substanceUnits="nmol" constant="false"/>
      <species id="ERBP_G_GAB" compartment="c1" initialAmount="0" substanceUnits="nmol" constant="false"/>
      <species id="ERBP_ShP_G_GAB" compartment="c1" initialAmount="0" substanceUnits="nmol" constant="false"/>
      <species id="ERBP_G_GABP" compartment="c1" initialAmount="0" substanceUnits="nmol" constant="false"/>
      <species id="ERBP_ShP_G_GABP" compartment="c1" initialAmount="0" substanceUnits="nmol" constant="false"/>
      <species id="ERBP_G_GABP_PK" compartment="c1" initialAmount="0" substanceUnits="nmol" constant="false"/>
      <species id="ERBP_G_GABP_PKP" compartment="c1" initialAmount="0" substanceUnits="nmol" constant="false"/>
      <species id="ERBP_ShP_G_GABP_PK" compartment="c1" initialAmount="0" substanceUnits="nmol" constant="false"/>
      <species id="ERBP_ShP_G_GABP_PKP" compartment="c1" initialAmount="0" substanceUnits="nmol" constant="false"/>
      <species id="ERBP_ShP_G_GABP_GAP" compartment="c1" initialAmount="0" substanceUnits="nmol" constant="false"/>
      <species id="ERBP_G_GABP_GAP" compartment="c1" initialAmount="0" substanceUnits="nmol" constant="false"/>
      <species id="ERBP_G_GABP_GAP_Ras_GTP" compartment="c1" initialAmount="0" substanceUnits="nmol" constant="false"/>
      <species id="ERBP_ShP_G_GABP_GAP_Ras_GTP" compartment="c1" initialAmount="0" substanceUnits="nmol" constant="false"/>
      <species id="ERBP_PK" compartment="c1" initialAmount="0" substanceUnits="nmol" constant="false"/>
      <species id="ERBP_PKP" compartment="c1" initialAmount="0" substanceUnits="nmol" constant="false"/>
      <species id="ERBP_ShP_G_GABP_PhoA" compartment="c1" initialAmount="0" substanceUnits="nmol" constant="false"/>
      <species id="ERBP_G_GABP_PhoA" compartment="c1" initialAmount="0" substanceUnits="nmol" constant="false"/>
      <species id="ERBP_G_GABP_PKP_PIP2" compartment="c1" initialAmount="0" substanceUnits="nmol" constant="false"/>
      <species id="ERBP_ShP_G_GABP_PKP_PIP2" compartment="c1" initialAmount="0" substanceUnits="nmol" constant="false"/>
      <species id="ERBP_G_GABP_PKP_PIP3" compartment="c1" initialAmount="0" substanceUnits="nmol" constant="false"/>
      <species id="ERBP_ShP_G_GABP_PKP_PIP3" compartment="c1" initialAmount="0" substanceUnits="nmol" constant="false"/>
      <species id="ERBP_G_GAB_PIP3" compartment="c1" initialAmount="0" substanceUnits="nmol" constant="false"/>
      <species id="ERBP_ShP_G_GAB_PIP3" compartment="c1" initialAmount="0" substanceUnits="nmol" constant="false"/>
      <species id="ERBP_G_GABP_PKP_PhoB" compartment="c1" initialAmount="0" substanceUnits="nmol" constant="false"/>
      <species id="ERBP_ShP_G_GABP_PKP_PhoB" compartment="c1" initialAmount="0" substanceUnits="nmol" constant="false"/>
      <species id="ERBP_PKP_PIP2" compartment="c1" initialAmount="0" substanceUnits="nmol" constant="false"/>
      <species id="ERBP_ShP_G_S_Ras_GDP" compartment="c1" initialAmount="0" substanceUnits="nmol" constant="false"/>
      <species id="ERB3P" compartment="c1" initialAmount="0" substanceUnits="nmol" constant="false"/>
      <species id="ERB3P_PL" compartment="c1" initialAmount="0" substanceUnits="nmol" constant="false"/>
      <species id="ERB3P_PLP" compartment="c1" initialAmount="0" substanceUnits="nmol" constant="false"/>
      <species id="ERB3P_G" compartment="c1" initialAmount="0" substanceUnits="nmol" constant="false"/>
      <species id="ERB3P_G_S" compartment="c1" initialAmount="0" substanceUnits="nmol" constant="false"/>
      <species id="ERB3P_Sh" compartment="c1" initialAmount="0" substanceUnits="nmol" constant="false"/>
      <species id="ERB3P_ShP" compartment="c1" initialAmount="0" substanceUnits="nmol" constant="false"/>
      <species id="ERB3P_ShP_G" compartment="c1" initialAmount="0" substanceUnits="nmol" constant="false"/>
      <species id="ERB3P_ShP_G_S" compartment="c1" initialAmount="0" substanceUnits="nmol" constant="false"/>
      <species id="ERB3P_Sh_G_S_Ras_GDP" compartment="c1" initialAmount="0" substanceUnits="nmol" constant="false"/>
      <species id="ERB3P_Sh_G_S_Ras" compartment="c1" initialAmount="0" substanceUnits="nmol" constant="false"/>
      <species id="ERB3P_Sh_G_S_Ras_GTP" compartment="c1" initialAmount="0" substanceUnits="nmol" constant="false"/>
      <species id="ERB3P_G_S_Ras_GDP" compartment="c1" initialAmount="0" substanceUnits="nmol" constant="false"/>
      <species id="ERB3P_G_S_Ras" compartment="c1" initialAmount="0" substanceUnits="nmol" constant="false"/>
      <species id="ERB3P_G_S_Ras_GTP" compartment="c1" initialAmount="0" substanceUnits="nmol" constant="false"/>
      <species id="ERB3P_GAP" compartment="c1" initialAmount="0" substanceUnits="nmol" constant="false"/>
      <species id="ERB3P_GAP_Ras_GTP" compartment="c1" initialAmount="0" substanceUnits="nmol" constant="false"/>
      <species id="ERB3P_Sh_G_S_ERKPP" compartment="c1" initialAmount="0" substanceUnits="nmol" constant="false"/>
      <species id="ERB3P_G_S_ERKPP" compartment="c1" initialAmount="0" substanceUnits="nmol" constant="false"/>
      <species id="ERB3P_G_GAB" compartment="c1" initialAmount="0" substanceUnits="nmol" constant="false"/>
      <species id="ERB3P_ShP_G_GAB" compartment="c1" initialAmount="0" substanceUnits="nmol" constant="false"/>
      <species id="ERB3P_G_GABP" compartment="c1" initialAmount="0" substanceUnits="nmol" constant="false"/>
      <species id="ERB3P_ShP_G_GABP" compartment="c1" initialAmount="0" substanceUnits="nmol" constant="false"/>
      <species id="ERB3P_G_GABP_PK" compartment="c1" initialAmount="0" substanceUnits="nmol" constant="false"/>
      <species id="ERB3P_G_GABP_PKP" compartment="c1" initialAmount="0" substanceUnits="nmol" constant="false"/>
      <species id="ERB3P_ShP_G_GABP_PK" compartment="c1" initialAmount="0" substanceUnits="nmol" constant="false"/>
      <species id="ERB3P_ShP_G_GABP_PKP" compartment="c1" initialAmount="0" substanceUnits="nmol" constant="false"/>
      <species id="ERB3P_ShP_G_GABP_GAP" compartment="c1" initialAmount="0" substanceUnits="nmol" constant="false"/>
      <species id="ERB3P_G_GABP_GAP" compartment="c1" initialAmount="0" substanceUnits="nmol" constant="false"/>
      <species id="ERB3P_G_GABP_GAP_Ras_GTP" compartment="c1" initialAmount="0" substanceUnits="nmol" constant="false"/>
      <species id="ERB3P_ShP_G_GABP_GAP_Ras_GTP" compartment="c1" initialAmount="0" substanceUnits="nmol" constant="false"/>
      <species id="ERB3P_PK" compartment="c1" initialAmount="0" substanceUnits="nmol" constant="false"/>
      <species id="ERB3P_PKP" compartment="c1" initialAmount="0" substanceUnits="nmol" constant="false"/>
      <species id="ERB3P_ShP_G_GABP_PhoA" compartment="c1" initialAmount="0" substanceUnits="nmol" constant="false"/>
      <species id="ERB3P_G_GABP_PhoA" compartment="c1" initialAmount="0" substanceUnits="nmol" constant="false"/>
      <species id="ERB3P_G_GABP_PKP_PIP2" compartment="c1" initialAmount="0" substanceUnits="nmol" constant="false"/>
      <species id="ERB3P_ShP_G_GABP_PKP_PIP2" compartment="c1" initialAmount="0" substanceUnits="nmol" constant="false"/>
      <species id="ERB3P_G_GAB_PIP3" compartment="c1" initialAmount="0" substanceUnits="nmol" constant="false"/>
      <species id="ERB3P_ShP_G_GAB_PIP3" compartment="c1" initialAmount="0" substanceUnits="nmol" constant="false"/>
      <species id="ERB3P_G_GABP_PKP_PhoB" compartment="c1" initialAmount="0" substanceUnits="nmol" constant="false"/>
      <species id="ERB3P_ShP_G_GABP_PKP_PhoB" compartment="c1" initialAmount="0" substanceUnits="nmol" constant="false"/>
      <species id="ERB3P_PKP_PIP2" compartment="c1" initialAmount="0" substanceUnits="nmol" constant="false"/>
      <species id="ERB3" compartment="c1" initialAmount="1" substanceUnits="nmol" constant="false"/>
      <species id="R_ERB3" compartment="c1" initialAmount="0" substanceUnits="nmol" constant="false"/>
      <species id="Rl_ERB3" compartment="c1" initialAmount="0" substanceUnits="nmol" constant="false"/>
      <species id="RlP_ERB3P" compartment="c1" initialAmount="0" substanceUnits="nmol" constant="false"/>
      <species id="RP_ERB3P" compartment="c1" initialAmount="0" substanceUnits="nmol" constant="false"/>
      <species id="R_ERB3P" compartment="c1" initialAmount="0" substanceUnits="nmol" constant="false"/>
      <species id="RP_ERB3" compartment="c1" initialAmount="0" substanceUnits="nmol" constant="false"/>
      <species id="ERB3_ERB3" compartment="c1" initialAmount="0" substanceUnits="nmol" constant="false"/>
      <species id="ERB3P_ERB" compartment="c1" initialAmount="0" substanceUnits="nmol" constant="false"/>
      <species id="ERB3P_ERB3P" compartment="c1" initialAmount="0" substanceUnits="nmol" constant="false"/>
      <species id="ERB3_ERB" compartment="c1" initialAmount="0" substanceUnits="nmol" constant="false"/>
      <species id="EGF_ERB3_ERB" compartment="c1" initialAmount="0" substanceUnits="nmol" constant="false"/>
      <species id="ERB3_ERBP" compartment="c1" initialAmount="0" substanceUnits="nmol" constant="false"/>
      <species id="ERB3P_ERBP" compartment="c1" initialAmount="0" substanceUnits="nmol" constant="false"/>
      <species id="EGF_ERB3" compartment="c1" initialAmount="0" substanceUnits="nmol" constant="false"/>
      <species id="EGF_ERB3_R" compartment="c1" initialAmount="0" substanceUnits="nmol" constant="false"/>
      <species id="EGF_ERB3_RP" compartment="c1" initialAmount="0" substanceUnits="nmol" constant="false"/>
      <species id="EGF_ERB3P_RP" compartment="c1" initialAmount="0" substanceUnits="nmol" constant="false"/>
      <species id="EGF_ERB3P" compartment="c1" initialAmount="0" substanceUnits="nmol" constant="false"/>
      <species id="EGF_ERB3_ERBP" compartment="c1" initialAmount="0" substanceUnits="nmol" constant="false"/>
      <species id="EGF_ERB3P_ERBP" compartment="c1" initialAmount="0" substanceUnits="nmol" constant="false"/>
      <species id="EGF_ERB3_ERB3" compartment="c1" initialAmount="0" substanceUnits="nmol" constant="false"/>
      <species id="ERB3P_ERB3" compartment="c1" initialAmount="0" substanceUnits="nmol" constant="false"/>
      <species id="Rl_ERB3P" compartment="c1" initialAmount="0" substanceUnits="nmol" constant="false"/>
      <species id="ERBP_PKP_PhoB" compartment="c1" initialAmount="0" substanceUnits="nmol" constant="false"/>
      <species id="ERB3P_PKP_PhoB" compartment="c1" initialAmount="0" substanceUnits="nmol" constant="false"/>
      <species id="RP_PKP_PhoB" compartment="c1" initialAmount="0" substanceUnits="nmol" constant="false"/>
      <species id="Cadh" compartment="c1" initialAmount="50" substanceUnits="nmol" constant="false"/>
      <species id="BetaCatenin_Cadh" compartment="c1" initialAmount="0" substanceUnits="nmol" constant="false"/>
      <species id="BetaCatenin_Cadh_PTP" compartment="c1" initialAmount="0" substanceUnits="nmol" constant="false"/>
      <species id="Cadh_PTP" compartment="c1" initialAmount="0" substanceUnits="nmol" constant="false"/>
      <species id="BetaCatenin_Cadh_RP" compartment="c1" initialAmount="0" substanceUnits="nmol" constant="false"/>
      <species id="BetaCateninY654" compartment="c1" initialAmount="0" substanceUnits="nmol" constant="false"/>
      <species id="BetaCateninY654_Cadh_PTP" compartment="c1" initialAmount="0" substanceUnits="nmol" constant="false"/>
      <species id="BetaCatenin_Cadh_ERBP" compartment="c1" initialAmount="0" substanceUnits="nmol" constant="false"/>
      <species id="TGF" compartment="c1" initialAmount="0.01" substanceUnits="nmol" constant="true"/>
      <species id="DIMTGF" compartment="c1" initialAmount="0" substanceUnits="nmol" constant="false"/>
      <species id="DIMTBRII" compartment="c1" initialAmount="0" substanceUnits="nmol" constant="false"/>
      <species id="DIMTGF_DIMTBRII" compartment="c1" initialAmount="0" substanceUnits="nmol" constant="false"/>
      <species id="DIMTBRI" compartment="c1" initialAmount="0" substanceUnits="nmol" constant="false"/>
      <species id="DIMTGF_DIMTBRII_DIMTBRI" compartment="c1" initialAmount="0" substanceUnits="nmol" constant="false"/>
      <species id="DIMTGF_DIMTBRII_DIMTBRIP" compartment="c1" initialAmount="0" substanceUnits="nmol" constant="false"/>
      <species id="PP1C" compartment="c1" initialAmount="10" substanceUnits="nmol" constant="false"/>
      <species id="SMADII" compartment="c1" initialAmount="25" substanceUnits="nmol" constant="false"/>
      <species id="DIMTGF_DIMTBRII_DIMTBRIP_SMADII" compartment="c1" initialAmount="0" substanceUnits="nmol" constant="false"/>
      <species id="TBRI" compartment="c1" initialAmount="100" substanceUnits="nmol" constant="false"/>
      <species id="TBRII" compartment="c1" initialAmount="100" substanceUnits="nmol" constant="false"/>
      <species id="SMADIIP" compartment="c1" initialAmount="0" substanceUnits="nmol" constant="false"/>
      <species id="SMADIII" compartment="c1" initialAmount="5" substanceUnits="nmol" constant="false"/>
      <species id="DIMTGF_DIMTBRII_DIMTBRIP_SMADIII" compartment="c1" initialAmount="0" substanceUnits="nmol" constant="false"/>
      <species id="SMADIIIP" compartment="c1" initialAmount="0" substanceUnits="nmol" constant="false"/>
      <species id="TAK" compartment="c1" initialAmount="25" substanceUnits="nmol" constant="false"/>
      <species id="DIMTGF_DIMTBRII_DIMTBRIP_TAK" compartment="c1" initialAmount="0" substanceUnits="nmol" constant="false"/>
      <species id="TAKP" compartment="c1" initialAmount="0" substanceUnits="nmol" constant="false"/>
      <species id="NLK" compartment="c1" initialAmount="50" substanceUnits="nmol" constant="false"/>
      <species id="NLKP" compartment="c1" initialAmount="0" substanceUnits="nmol" constant="false"/>
      <species id="TCFLEF" compartment="c1" initialAmount="15" substanceUnits="nmol" constant="false"/>
      <species id="NLKP_TCFLEF" compartment="c1" initialAmount="0" substanceUnits="nmol" constant="false"/>
      <species id="TCFLEFP" compartment="c1" initialAmount="0" substanceUnits="nmol" constant="false"/>
      <species id="Pase8" compartment="c1" initialAmount="10" substanceUnits="nmol" constant="false"/>
      <species id="TCFLEFP_Pase8" compartment="c1" initialAmount="0" substanceUnits="nmol" constant="false"/>
      <species id="Pase9" compartment="c1" initialAmount="10" substanceUnits="nmol" constant="false"/>
      <species id="TAKP_Pase9" compartment="c1" initialAmount="0" substanceUnits="nmol" constant="false"/>
      <species id="NLKP_Pase10" compartment="c1" initialAmount="0" substanceUnits="nmol" constant="false"/>
      <species id="Pase10" compartment="c1" initialAmount="10" substanceUnits="nmol" constant="false"/>
      <species id="SMAD4" compartment="c1" initialAmount="25" substanceUnits="nmol" constant="false"/>
      <species id="SMADIIP_SMAD4" compartment="c1" initialAmount="0" substanceUnits="nmol" constant="false"/>
      <species id="SMADIIIP_SMAD4" compartment="c1" initialAmount="0" substanceUnits="nmol" constant="false"/>
      <species id="PP1A" compartment="c1" initialAmount="10" substanceUnits="nmol" constant="false"/>
      <species id="TCFLEF_BetaCatenin" compartment="c1" initialAmount="0" substanceUnits="nmol" constant="false"/>
      <species id="TFBS" compartment="c1" initialAmount="0.00166" substanceUnits="nmol" constant="false"/>
      <species id="SMADIIIP_PP1A" compartment="c1" initialAmount="0" substanceUnits="nmol" constant="false"/>
      <species id="SMADIIP_PP1A" compartment="c1" initialAmount="0" substanceUnits="nmol" constant="false"/>
      <species id="TCFLEF_BetaCateninY654" compartment="c1" initialAmount="0" substanceUnits="nmol" constant="false"/>
      <species id="TCFLEF_BetaCateninY654_TFBS" compartment="c1" initialAmount="0" substanceUnits="nmol" constant="false"/>
      <species id="TCFLEF_BetaCatenin_TFBS" compartment="c1" initialAmount="0" substanceUnits="nmol" constant="false"/>
      <species id="DIMTBRIP" compartment="c1" initialAmount="0" substanceUnits="nmol" constant="false"/>
      <species id="DIMTBRIP_PP1C" compartment="c1" initialAmount="0" substanceUnits="nmol" constant="false"/>
      <species id="SMADIIP_SMAD4_TFBSI" compartment="c1" initialAmount="0" substanceUnits="nmol" constant="false"/>
      <species id="SMADIIIP_SMAD4_TFBSI" compartment="c1" initialAmount="0" substanceUnits="nmol" constant="false"/>
      <species id="Ras_GTP_PK" compartment="c1" initialAmount="0" substanceUnits="nmol" constant="false"/>
      <species id="Ras_GTP_PKP" compartment="c1" initialAmount="0" substanceUnits="nmol" constant="false"/>
      <species id="Ras_GTP_PKP_PIP2" compartment="c1" initialAmount="0" substanceUnits="nmol" constant="false"/>
      <species id="Ras_GTP_PKP_PhoB" compartment="c1" initialAmount="0" substanceUnits="nmol" constant="false"/>
      <species id="AP1" compartment="c1" initialAmount="10" substanceUnits="nmol" constant="false"/>
      <species id="ERKPP_AP1" compartment="c1" initialAmount="0" substanceUnits="nmol" constant="false"/>
      <species id="AP1P" compartment="c1" initialAmount="0" substanceUnits="nmol" constant="false"/>
      <species id="Pase12" compartment="c1" initialAmount="20" substanceUnits="nmol" constant="false"/>
      <species id="AP1P_Pase12" compartment="c1" initialAmount="0" substanceUnits="nmol" constant="false"/>
      <species id="TFBSII" compartment="c1" initialAmount="0.00083" substanceUnits="nmol" constant="false"/>
      <species id="AP1_TFBSII" compartment="c1" initialAmount="0" substanceUnits="nmol" constant="false"/>
      <species id="AP1P_TFBSII" compartment="c1" initialAmount="0" substanceUnits="nmol" constant="false"/>
      <species id="WNT" compartment="c1" initialAmount="0.01" substanceUnits="nmol" constant="true"/>
      <species id="FRZ" compartment="c1" initialAmount="100" substanceUnits="nmol" constant="false"/>
      <species id="WNT_FRZ" compartment="c1" initialAmount="0" substanceUnits="nmol" constant="false"/>
      <species id="LRP6" compartment="c1" initialAmount="100" substanceUnits="nmol" constant="false"/>
      <species id="WNT_FRZ_LRP6" compartment="c1" initialAmount="0" substanceUnits="nmol" constant="false"/>
      <species id="DVL" compartment="c1" initialAmount="100" substanceUnits="nmol" constant="false"/>
      <species id="WNT_FRZ_LRP6_DVL" compartment="c1" initialAmount="0" substanceUnits="nmol" constant="false"/>
      <species id="AXN" compartment="c1" initialAmount="0.02" substanceUnits="nmol" constant="false"/>
      <species id="AXN_GSK" compartment="c1" initialAmount="0" substanceUnits="nmol" constant="false"/>
      <species id="AXNP_GSK" compartment="c1" initialAmount="0" substanceUnits="nmol" constant="false"/>
      <species id="AXNP_GSK_APC" compartment="c1" initialAmount="0" substanceUnits="nmol" constant="false"/>
      <species id="AXNP_GSK_APCP" compartment="c1" initialAmount="0" substanceUnits="nmol" constant="false"/>
      <species id="WNT_FRZ_LRP6_DVL_GSK" compartment="c1" initialAmount="0" substanceUnits="nmol" constant="false"/>
      <species id="WNT_FRZ_LRP6P_DVL_GSK" compartment="c1" initialAmount="0" substanceUnits="nmol" constant="false"/>
      <species id="WNT_FRZ_LRP6P_DVL_GSK_AXN" compartment="c1" initialAmount="0" substanceUnits="nmol" constant="false"/>
      <species id="AXNP_GSK_APCP_BetaCatenin" compartment="c1" initialAmount="0" substanceUnits="nmol" constant="false"/>
      <species id="BetaCateninP" compartment="c1" initialAmount="0" substanceUnits="nmol" constant="false"/>
      <species id="BetaCatenin_generator" compartment="c1" initialAmount="0.01" substanceUnits="nmol" constant="true"/>
      <species id="WNT_FRZ_LRP6P_DVL_GSK_PhoE" compartment="c1" initialAmount="0" substanceUnits="nmol" constant="false"/>
      <species id="AXNP_GSK_PhoE" compartment="c1" initialAmount="0" substanceUnits="nmol" constant="false"/>
      <species id="BetaCateninP_PhoE" compartment="c1" initialAmount="0" substanceUnits="nmol" constant="false"/>
      <species id="AXNP" compartment="c1" initialAmount="0" substanceUnits="nmol" constant="false"/>
      <species id="AXNP_PhoE" compartment="c1" initialAmount="0" substanceUnits="nmol" constant="false"/>
      <species id="APCP" compartment="c1" initialAmount="0" substanceUnits="nmol" constant="false"/>
      <species id="APCP_PhoE" compartment="c1" initialAmount="0" substanceUnits="nmol" constant="false"/>
      <species id="PIP2_generator" compartment="c1" initialAmount="0.01" substanceUnits="nmol" constant="true"/>
      <species id="PIP2_PLCyP" compartment="c1" initialAmount="0" substanceUnits="nmol" constant="false"/>
      <species id="IP3" compartment="c1" initialAmount="0" substanceUnits="nmol" constant="false"/>
      <species id="DAG" compartment="c1" initialAmount="0" substanceUnits="nmol" constant="false"/>
      <species id="PKC" compartment="c1" initialAmount="50" substanceUnits="nmol" constant="false"/>
      <species id="DAG_PKC" compartment="c1" initialAmount="0" substanceUnits="nmol" constant="false"/>
      <species id="WNT_FRZ_LRP6_TAK" compartment="c1" initialAmount="0" substanceUnits="nmol" constant="false"/>
      <species id="TAB" compartment="c1" initialAmount="25" substanceUnits="nmol" constant="false"/>
      <species id="TAKP_TAB" compartment="c1" initialAmount="0" substanceUnits="nmol" constant="false"/>
      <species id="TAKP_TAB_NLK" compartment="c1" initialAmount="0" substanceUnits="nmol" constant="false"/>
      <species id="GROUCHO" compartment="c1" initialAmount="25" substanceUnits="nmol" constant="false"/>
      <species id="GROUCHO_TCFLEF" compartment="c1" initialAmount="0" substanceUnits="nmol" constant="false"/>
      <species id="GROUCHO_TCFLEF_TFBS" compartment="c1" initialAmount="0" substanceUnits="nmol" constant="false"/>
      <species id="APC_BetaCatenin" compartment="c1" initialAmount="0" substanceUnits="nmol" constant="false"/>
      <species id="TFBSI" compartment="c1" initialAmount="0.00083" substanceUnits="nmol" constant="false"/>
      <species id="SMAD4_TCFLEF" compartment="c1" initialAmount="0" substanceUnits="nmol" constant="false"/>
      <species id="SMAD4_TCFLEF_TFBS" compartment="c1" initialAmount="0" substanceUnits="nmol" constant="false"/>
      <species id="DAG_PKC_Raf" compartment="c1" initialAmount="0" substanceUnits="nmol" constant="false"/>
      <species id="AXNP_GSK_BetaCatenin" compartment="c1" initialAmount="0" substanceUnits="nmol" constant="false"/>
      <species id="G_S_ERKPP" compartment="c1" initialAmount="0" substanceUnits="nmol" constant="false"/>
      <species id="MDM2" compartment="c1" initialAmount="10" substanceUnits="nmol" constant="false"/>
      <species id="AKTP_MDM2" compartment="c1" initialAmount="0" substanceUnits="nmol" constant="false"/>
      <species id="MDM2P" compartment="c1" initialAmount="0" substanceUnits="nmol" constant="false"/>
      <species id="TP53" compartment="c1" initialAmount="0" substanceUnits="nmol" constant="false"/>
      <species id="MDM2P_TP53" compartment="c1" initialAmount="0" substanceUnits="nmol" constant="false"/>
      <species id="TP53U" compartment="c1" initialAmount="0" substanceUnits="nmol" constant="false"/>
      <species id="TP53_generator" compartment="c1" initialAmount="0.1" substanceUnits="nmol" constant="true"/>
      <species id="Pho13" compartment="c1" initialAmount="50" substanceUnits="nmol" constant="false"/>
      <species id="TFBSIV" compartment="c1" initialAmount="0.00083" substanceUnits="nmol" constant="false"/>
      <species id="TP53_TFBSIV" compartment="c1" initialAmount="0" substanceUnits="nmol" constant="false"/>
      <species id="RP_ShP_G_GABP_ERKPP" compartment="c1" initialAmount="0" substanceUnits="nmol" constant="false"/>
      <species id="RP_G_GABP_ERKPP" compartment="c1" initialAmount="0" substanceUnits="nmol" constant="false"/>
      <species id="ERBP_ShP_G_GABP_ERKPP" compartment="c1" initialAmount="0" substanceUnits="nmol" constant="false"/>
      <species id="ERBP_G_GABP_ERKPP" compartment="c1" initialAmount="0" substanceUnits="nmol" constant="false"/>
      <species id="ERB3P_G_GABP_ERKPP" compartment="c1" initialAmount="0" substanceUnits="nmol" constant="false"/>
      <species id="ERB3P_ShP_G_GABP_ERKPP" compartment="c1" initialAmount="0" substanceUnits="nmol" constant="false"/>
      <species id="GABP_ERKPP" compartment="c1" initialAmount="0" substanceUnits="nmol" constant="false"/>
      <species id="GABPP" compartment="c1" initialAmount="0" substanceUnits="nmol" constant="false"/>
      <species id="GABPP_PhoA" compartment="c1" initialAmount="0" substanceUnits="nmol" constant="false"/>
      <species id="MDM2P_Pho13" compartment="c1" initialAmount="0" substanceUnits="nmol" constant="false"/>
      <species id="ARF" compartment="c1" initialAmount="10" substanceUnits="nmol" constant="false"/>
      <species id="ARF_MDM2" compartment="c1" initialAmount="0" substanceUnits="nmol" constant="false"/>
      <species id="CYCLIND1" compartment="c1" initialAmount="10" substanceUnits="nmol" constant="false"/>
      <species id="CDK4" compartment="c1" initialAmount="10" substanceUnits="nmol" constant="false"/>
      <species id="CYCLIND1_CDK4" compartment="c1" initialAmount="0" substanceUnits="nmol" constant="false"/>
      <species id="CYCLINE" compartment="c1" initialAmount="10" substanceUnits="nmol" constant="false"/>
      <species id="CDK2" compartment="c1" initialAmount="10" substanceUnits="nmol" constant="false"/>
      <species id="CYCLINE_CDK2" compartment="c1" initialAmount="0" substanceUnits="nmol" constant="false"/>
      <species id="RB" compartment="c1" initialAmount="10" substanceUnits="nmol" constant="false"/>
      <species id="CYCLIND1_CDK4_RB" compartment="c1" initialAmount="0" substanceUnits="nmol" constant="false"/>
      <species id="RBP" compartment="c1" initialAmount="0" substanceUnits="nmol" constant="false"/>
      <species id="E2F" compartment="c1" initialAmount="10" substanceUnits="nmol" constant="false"/>
      <species id="DP1" compartment="c1" initialAmount="10" substanceUnits="nmol" constant="false"/>
      <species id="E2F_DP1" compartment="c1" initialAmount="0" substanceUnits="nmol" constant="false"/>
      <species id="E2F_DP1_RB" compartment="c1" initialAmount="0" substanceUnits="nmol" constant="false"/>
      <species id="CYCLINE_CDK2_RBP" compartment="c1" initialAmount="0" substanceUnits="nmol" constant="false"/>
      <species id="RBPP" compartment="c1" initialAmount="0" substanceUnits="nmol" constant="false"/>
      <species id="Pho14" compartment="c1" initialAmount="10" substanceUnits="nmol" constant="false"/>
      <species id="RBPP_Pho14" compartment="c1" initialAmount="0" substanceUnits="nmol" constant="false"/>
      <species id="RBP_Pho14" compartment="c1" initialAmount="0" substanceUnits="nmol" constant="false"/>
      <species id="TFBSV" compartment="c1" initialAmount="0.000834" substanceUnits="nmol" constant="false"/>
      <species id="E2F_DP1_RB_TFBSV" compartment="c1" initialAmount="0" substanceUnits="nmol" constant="false"/>
      <species id="E2F_DP1_TFBSV" compartment="c1" initialAmount="0" substanceUnits="nmol" constant="false"/>
      <species id="P16" compartment="c1" initialAmount="10" substanceUnits="nmol" constant="false"/>
      <species id="CYCLIND1_CDK4_P16" compartment="c1" initialAmount="0" substanceUnits="nmol" constant="false"/>
      <species id="Pho16" compartment="c1" initialAmount="5" substanceUnits="nmol" constant="false"/>
      <species id="CDC25C" compartment="c1" initialAmount="50" substanceUnits="nmol" constant="false"/>
      <species id="CDC25C_ERKPP" compartment="c1" initialAmount="0" substanceUnits="nmol" constant="false"/>
      <species id="CDC25CP" compartment="c1" initialAmount="0" substanceUnits="nmol" constant="false"/>
      <species id="CDC25CP_Pho16" compartment="c1" initialAmount="0" substanceUnits="nmol" constant="false"/>
      <species id="CDC25CP_ERB3P" compartment="c1" initialAmount="0" substanceUnits="nmol" constant="false"/>
      <species id="CDC25CP_ERB3P_ERB3P" compartment="c1" initialAmount="0" substanceUnits="nmol" constant="false"/>
      <species id="CDC25CP_ERBP" compartment="c1" initialAmount="0" substanceUnits="nmol" constant="false"/>
      <species id="CDC25CP_ERBP_ERBP" compartment="c1" initialAmount="0" substanceUnits="nmol" constant="false"/>
      <species id="CDC25CP_RP" compartment="c1" initialAmount="0" substanceUnits="nmol" constant="false"/>
      <species id="CDC25CP_RP_RP" compartment="c1" initialAmount="0" substanceUnits="nmol" constant="false"/>
      <species id="PIP3_PTEN" compartment="c1" initialAmount="0" substanceUnits="nmol" constant="false"/>
      <species id="Null" compartment="c1" initialAmount="0" constant="false"/>
    </listOfSpecies>
    <listOfParameters>
      <parameter id="k0" value="0.01" units="nmol_per_sec"/>
      <parameter id="k1" value="1" units="per_sec"/>
      <parameter id="k2" value="0.01" units="nmol_per_sec"/>
      <parameter id="k3" value="0.1" units="per_sec"/>
      <parameter id="k4" value="1" units="per_sec"/>
      <parameter id="k5" value="0.06" units="nmol_per_sec"/>
      <parameter id="k6" value="0.2" units="per_sec"/>
      <parameter id="k7" value="1" units="per_sec"/>
      <parameter id="k8" value="0.3" units="per_sec"/>
      <parameter id="k9" value="0.006" units="nmol_per_sec"/>
      <parameter id="k10" value="0.0015" units="nmol_per_sec"/>
      <parameter id="k11" value="0.2" units="per_sec"/>
      <parameter id="k12" value="0.01" units="nmol_per_sec"/>
      <parameter id="k13" value="0.06" units="per_sec"/>
      <parameter id="k14" value="0.15" units="per_sec"/>
      <parameter id="k15" value="0.0028" units="nmol_per_sec"/>
      <parameter id="k16" value="0.0015" units="per_sec"/>
      <parameter id="k17" value="0.0001" units="nmol_per_sec"/>
      <parameter id="k18" value="0.09" units="nmol_per_sec"/>
      <parameter id="k19" value="0.6" units="per_sec"/>
      <parameter id="k20" value="6" units="per_sec"/>
      <parameter id="k21" value="0.3" units="per_sec"/>
      <parameter id="k22" value="0.0009" units="nmol_per_sec"/>
      <parameter id="k23" value="0.003" units="nmol_per_sec"/>
      <parameter id="k24" value="0.1" units="per_sec"/>
      <parameter id="k25" value="0.3" units="per_sec"/>
      <parameter id="k26" value="0.0009" units="nmol_per_sec"/>
      <parameter id="k27" value="0.01" units="nmol_per_sec"/>
      <parameter id="k28" value="0.0214" units="per_sec"/>
      <parameter id="k29" value="0.12" units="per_sec"/>
      <parameter id="k30" value="0.00024" units="nmol_per_sec"/>
      <parameter id="k31" value="0.03" units="nmol_per_sec"/>
      <parameter id="k32" value="0.064" units="per_sec"/>
      <parameter id="k33" value="0.003" units="nmol_per_sec"/>
      <parameter id="k34" value="0.1" units="per_sec"/>
      <parameter id="k35" value="0.1" units="per_sec"/>
      <parameter id="k36" value="0.021" units="nmol_per_sec"/>
      <parameter id="k37" value="0.009" units="nmol_per_sec"/>
      <parameter id="k38" value="0.0429" units="per_sec"/>
      <parameter id="k39" value="5.4e-06" units="per_sec"/>
      <parameter id="k40" value="0.00027" units="nmol_per_sec"/>
      <parameter id="k41" value="0.078" units="nmol_per_sec"/>
      <parameter id="k42" value="0.00078" units="per_sec"/>
      <parameter id="k43" value="1e-05" units="per_sec"/>
      <parameter id="k44" value="0.00475" units="nmol_per_sec"/>
      <parameter id="k45" value="0.76" units="per_sec"/>
      <parameter id="k46" value="46.5" units="per_sec"/>
      <parameter id="k47" value="0.093" units="nmol_per_sec"/>
      <parameter id="k48" value="0.003" units="nmol_per_sec"/>
      <parameter id="k49" value="2.4" units="per_sec"/>
      <parameter id="k50" value="806.4" units="per_sec"/>
      <parameter id="k51" value="1.575" units="nmol_per_sec"/>
      <parameter id="k52" value="0.15625" units="nmol_per_sec"/>
      <parameter id="k53" value="0.001" units="per_sec"/>
      <parameter id="k54" value="0.0075" units="nmol_per_sec"/>
      <parameter id="k55" value="1.2" units="per_sec"/>
      <parameter id="k56" value="50" units="per_sec"/>
      <parameter id="k57" value="0.1" units="nmol_per_sec"/>
      <parameter id="k58" value="0.1" units="nmol_per_sec"/>
      <parameter id="k59" value="80" units="per_sec"/>
      <parameter id="k60" value="640" units="per_sec"/>
      <parameter id="k61" value="1.25" units="nmol_per_sec"/>
      <parameter id="k62" value="0.25" units="nmol_per_sec"/>
      <parameter id="k63" value="0.0016" units="per_sec"/>
      <parameter id="k64" value="0.01" units="nmol_per_sec"/>
      <parameter id="k65" value="0.0053" units="per_sec"/>
      <parameter id="k66" value="1" units="per_sec"/>
      <parameter id="k67" value="0.0717" units="nmol_per_sec"/>
      <parameter id="k68" value="0.2" units="per_sec"/>
      <parameter id="k69" value="1" units="per_sec"/>
      <parameter id="k70" value="0.01" units="nmol_per_sec"/>
      <parameter id="k71" value="0.1" units="per_sec"/>
      <parameter id="k72" value="1" units="per_sec"/>
      <parameter id="k73" value="0.01" units="nmol_per_sec"/>
      <parameter id="k74" value="0.1" units="per_sec"/>
      <parameter id="k75" value="1" units="per_sec"/>
      <parameter id="k76" value="0.01" units="nmol_per_sec"/>
      <parameter id="k77" value="0.1" units="per_sec"/>
      <parameter id="k78" value="0.1" units="per_sec"/>
      <parameter id="k79" value="0.01" units="nmol_per_sec"/>
      <parameter id="k80" value="0.1" units="per_sec"/>
      <parameter id="k81" value="0.1" units="per_sec"/>
      <parameter id="k82" value="0.01" units="nmol_per_sec"/>
      <parameter id="k83" value="0.0033" units="per_sec"/>
      <parameter id="k84" value="16" units="per_sec"/>
      <parameter id="k85" value="0.01" units="nmol_per_sec"/>
      <parameter id="k86" value="0.0033" units="per_sec"/>
      <parameter id="k87" value="5.7" units="per_sec"/>
      <parameter id="k88" value="0.0145" units="nmol_per_sec"/>
      <parameter id="k89" value="0.6" units="per_sec"/>
      <parameter id="k90" value="0.27" units="per_sec"/>
      <parameter id="k91" value="0.05" units="nmol_per_sec"/>
      <parameter id="k92" value="0.5" units="per_sec"/>
      <parameter id="k93" value="0.3" units="per_sec"/>
      <parameter id="k94" value="0.083" units="nmol_per_sec"/>
      <parameter id="k95" value="0.15" units="per_sec"/>
      <parameter id="k96" value="0.01" units="nmol_per_sec"/>
      <parameter id="k97" value="0.03" units="per_sec"/>
      <parameter id="k98" value="1.494" units="per_sec"/>
      <parameter id="k99" value="0.01" units="nmol_per_sec"/>
      <parameter id="k100" value="0.033" units="per_sec"/>
      <parameter id="k101" value="1" units="per_sec"/>
      <parameter id="k102" value="0.01" units="nmol_per_sec"/>
      <parameter id="k103" value="0.033" units="per_sec"/>
      <parameter id="k104" value="1" units="per_sec"/>
      <parameter id="k105" value="0.01" units="nmol_per_sec"/>
      <parameter id="k106" value="0.1" units="per_sec"/>
      <parameter id="k107" value="1" units="per_sec"/>
      <parameter id="k108" value="0.01" units="nmol_per_sec"/>
      <parameter id="k109" value="1" units="per_sec"/>
      <parameter id="k110" value="0.01" units="nmol_per_sec"/>
      <parameter id="k111" value="1" units="per_sec"/>
      <parameter id="k112" value="0.05" units="per_sec"/>
      <parameter id="k113" value="0.05" units="per_sec"/>
      <parameter id="k114" value="0.01" units="nmol_per_sec"/>
      <parameter id="k115" value="1" units="per_sec"/>
      <parameter id="k116" value="1" units="per_sec"/>
      <parameter id="k117" value="0.01" units="nmol_per_sec"/>
      <parameter id="k118" value="1" units="per_sec"/>
      <parameter id="k119" value="1" units="per_sec"/>
      <parameter id="k120" value="0.083" units="nmol_per_sec"/>
      <parameter id="k121" value="0.15" units="per_sec"/>
      <parameter id="k122" value="0.083" units="nmol_per_sec"/>
      <parameter id="k123" value="0.15" units="per_sec"/>
      <parameter id="k124" value="0.6225" units="nmol_per_sec"/>
      <parameter id="k125" value="0.3" units="per_sec"/>
      <parameter id="k126" value="1.494" units="per_sec"/>
      <parameter id="k127" value="0.6225" units="nmol_per_sec"/>
      <parameter id="k128" value="0.3" units="per_sec"/>
      <parameter id="k129" value="1.494" units="per_sec"/>
      <parameter id="k130" value="0.01" units="nmol_per_sec"/>
      <parameter id="k131" value="1" units="per_sec"/>
      <parameter id="k132" value="1" units="per_sec"/>
      <parameter id="k133" value="0.01" units="nmol_per_sec"/>
      <parameter id="k134" value="0.1" units="per_sec"/>
      <parameter id="k135" value="0.01" units="nmol_per_sec"/>
      <parameter id="k136" value="0.01" units="per_sec"/>
      <parameter id="k137" value="20" units="per_sec"/>
      <parameter id="k138" value="0.01" units="nmol_per_sec"/>
      <parameter id="k139" value="0.035" units="per_sec"/>
      <parameter id="k140" value="2.5" units="per_sec"/>
      <parameter id="k141" value="0.001" units="nmol_per_sec"/>
      <parameter id="k142" value="0.1" units="per_sec"/>
      <parameter id="k143" value="0.03" units="per_sec"/>
      <parameter id="k144" value="0.001" units="nmol_per_sec"/>
      <parameter id="k145" value="0.1" units="per_sec"/>
      <parameter id="k146" value="0.03" units="per_sec"/>
      <parameter id="k147" value="6.25" units="nmol_per_sec"/>
      <parameter id="k148" value="3.5" units="per_sec"/>
      <parameter id="k149" value="6.25" units="nmol_per_sec"/>
      <parameter id="k150" value="3.5" units="per_sec"/>
      <parameter id="k151" value="25" units="per_sec"/>
      <parameter id="k152" value="25" units="per_sec"/>
      <parameter id="k153" value="0.01" units="nmol_per_sec"/>
      <parameter id="k154" value="1" units="per_sec"/>
      <parameter id="k155" value="0.01" units="nmol_per_sec"/>
      <parameter id="k156" value="1" units="per_sec"/>
      <parameter id="k157" value="0.001" units="nmol_per_sec"/>
      <parameter id="k158" value="0.1" units="per_sec"/>
      <parameter id="k159" value="0.03" units="per_sec"/>
      <parameter id="k160" value="0.01" units="nmol_per_sec"/>
      <parameter id="k161" value="10" units="per_sec"/>
      <parameter id="k162" value="0.01" units="nmol_per_sec"/>
      <parameter id="k163" value="3" units="per_sec"/>
      <parameter id="k164" value="0.01" units="nmol_per_sec"/>
      <parameter id="k165" value="3" units="per_sec"/>
      <parameter id="k166" value="2.5" units="nmol_per_sec"/>
      <parameter id="k167" value="1" units="per_sec"/>
      <parameter id="k168" value="2.5" units="nmol_per_sec"/>
      <parameter id="k169" value="1" units="per_sec"/>
      <parameter id="k170" value="0.01" units="per_sec"/>
      <parameter id="k171" value="0.01" units="nmol_per_sec"/>
      <parameter id="k172" value="0.1" units="per_sec"/>
      <parameter id="k173" value="5" units="per_sec"/>
      <parameter id="k174" value="0.01" units="nmol_per_sec"/>
      <parameter id="k175" value="1" units="per_sec"/>
      <parameter id="k176" value="1" units="per_sec"/>
      <parameter id="k177" value="0.01" units="nmol_per_sec"/>
      <parameter id="k178" value="1" units="per_sec"/>
      <parameter id="k179" value="0.5" units="per_sec"/>
      <parameter id="k180" value="0.001" units="nmol_per_sec"/>
      <parameter id="k181" value="0.038" units="per_sec"/>
      <parameter id="k182" value="0.595" units="per_sec"/>
      <parameter id="k183" value="0.001" units="nmol_per_sec"/>
      <parameter id="k184" value="0.038" units="per_sec"/>
      <parameter id="k185" value="0.595" units="per_sec"/>
      <parameter id="k186" value="2.5" units="nmol_per_sec"/>
      <parameter id="k187" value="1" units="per_sec"/>
      <parameter id="k188" value="6.25" units="nmol_per_sec"/>
      <parameter id="k189" value="3.5" units="per_sec"/>
      <parameter id="k190" value="2.5" units="per_sec"/>
      <parameter id="k191" value="5" units="per_sec"/>
      <parameter id="k192" value="0.05" units="nmol_per_sec"/>
      <parameter id="k193" value="5" units="per_sec"/>
      <parameter id="k194" value="0.05" units="nmol_per_sec"/>
      <parameter id="k195" value="0.01" units="per_sec"/>
      <parameter id="k196" value="0.01" units="nmol_per_sec"/>
      <parameter id="k197" value="5" units="per_sec"/>
      <parameter id="k198" value="0.1" units="per_sec"/>
      <parameter id="k199" value="1" units="nmol_per_sec"/>
      <parameter id="k200" value="2.5" units="per_sec"/>
      <parameter id="k201" value="0.01" units="nmol_per_sec"/>
      <parameter id="k202" value="0.033" units="per_sec"/>
      <parameter id="k203" value="5.7" units="per_sec"/>
      <parameter id="k204" value="0.0717" units="nmol_per_sec"/>
      <parameter id="k205" value="0.2" units="per_sec"/>
      <parameter id="k206" value="1" units="per_sec"/>
      <parameter id="k207" value="0.01" units="nmol_per_sec"/>
      <parameter id="k208" value="0.1" units="per_sec"/>
      <parameter id="k209" value="1" units="per_sec"/>
      <parameter id="k210" value="0.0001" units="nmol_per_sec"/>
      <parameter id="k211" value="0.1" units="per_sec"/>
      <parameter id="k212" value="0.0001" units="nmol_per_sec"/>
      <parameter id="k213" value="1" units="per_sec"/>
      <parameter id="k214" value="0.001" units="nmol_per_sec"/>
      <parameter id="k215" value="0.1" units="per_sec"/>
      <parameter id="k216" value="1" units="per_sec"/>
      <parameter id="k217" value="0.1" units="per_sec"/>
      <parameter id="k218" value="0.01" units="nmol_per_sec"/>
      <parameter id="k219" value="0.1" units="per_sec"/>
      <parameter id="k220" value="0.01" units="nmol_per_sec"/>
      <parameter id="k221" value="1" units="per_sec"/>
      <parameter id="k222" value="0.001" units="nmol_per_sec"/>
      <parameter id="k223" value="0.1" units="per_sec"/>
      <parameter id="k224" value="0.01" units="nmol_per_sec"/>
      <parameter id="k225" value="0.1" units="per_sec"/>
      <parameter id="k226" value="1" units="per_sec"/>
      <parameter id="k227" value="0.01" units="nmol_per_sec"/>
      <parameter id="k228" value="0.1" units="per_sec"/>
      <parameter id="k229" value="0.5" units="per_sec"/>
      <parameter id="k230" value="0.001" units="nmol_per_sec"/>
      <parameter id="k231" value="0.1" units="per_sec"/>
      <parameter id="k232" value="0.01" units="nmol_per_sec"/>
      <parameter id="k233" value="0.1" units="per_sec"/>
      <parameter id="k234" value="1" units="per_sec"/>
      <parameter id="k235" value="0.1" units="per_sec"/>
      <parameter id="k236" value="0.01" units="nmol_per_sec"/>
      <parameter id="k237" value="0.1" units="per_sec"/>
      <parameter id="k238" value="0.01" units="nmol_per_sec"/>
      <parameter id="k239" value="0.01" units="nmol_per_sec"/>
      <parameter id="k240" value="0.1" units="per_sec"/>
      <parameter id="k241" value="0.001" units="nmol_per_sec"/>
      <parameter id="k242" value="0.1" units="per_sec"/>
      <parameter id="k243" value="1" units="per_sec"/>
      <parameter id="k244" value="0.1" units="per_sec"/>
      <parameter id="k245" value="0.01" units="nmol_per_sec"/>
      <parameter id="k246" value="0.01" units="nmol_per_sec"/>
      <parameter id="k247" value="0.1" units="per_sec"/>
      <parameter id="k248" value="1" units="per_sec"/>
      <parameter id="k249" value="0.01" units="nmol_per_sec"/>
      <parameter id="k250" value="0.1" units="per_sec"/>
      <parameter id="k251" value="0.1" units="per_sec"/>
      <parameter id="k252" value="0.01" units="nmol_per_sec"/>
      <parameter id="k253" value="0.01" units="nmol_per_sec"/>
      <parameter id="k254" value="0.1" units="per_sec"/>
      <parameter id="k255" value="1" units="per_sec"/>
      <parameter id="k256" value="0.01" units="nmol_per_sec"/>
      <parameter id="k257" value="0.1" units="per_sec"/>
      <parameter id="k258" value="0.5" units="per_sec"/>
      <parameter id="k259" value="0.01" units="nmol_per_sec"/>
      <parameter id="k260" value="0.1" units="per_sec"/>
      <parameter id="k261" value="0.005" units="per_sec"/>
      <parameter id="k262" value="0.01" units="nmol_per_sec"/>
      <parameter id="k263" value="0.1" units="per_sec"/>
      <parameter id="k264" value="0.01" units="per_sec"/>
      <parameter id="k265" value="0.1" units="per_sec"/>
      <parameter id="k266" value="0.01" units="nmol_per_sec"/>
      <parameter id="k267" value="0.1" units="per_sec"/>
      <parameter id="k268" value="0.01" units="nmol_per_sec"/>
      <parameter id="k269" value="0.01" units="nmol_per_sec"/>
      <parameter id="k270" value="0.1" units="per_sec"/>
      <parameter id="k271" value="0.5" units="per_sec"/>
      <parameter id="k272" value="0.06" units="nmol_per_sec"/>
      <parameter id="k273" value="0.2" units="per_sec"/>
      <parameter id="k274" value="1" units="per_sec"/>
      <parameter id="k275" value="0.3" units="per_sec"/>
      <parameter id="k276" value="0.006" units="nmol_per_sec"/>
      <parameter id="k277" value="0.0015" units="nmol_per_sec"/>
      <parameter id="k278" value="0.2" units="per_sec"/>
      <parameter id="k279" value="0.01" units="nmol_per_sec"/>
      <parameter id="k280" value="0.06" units="per_sec"/>
      <parameter id="k281" value="0.15" units="per_sec"/>
      <parameter id="k282" value="0.0028" units="nmol_per_sec"/>
      <parameter id="k283" value="0.09" units="nmol_per_sec"/>
      <parameter id="k284" value="0.6" units="per_sec"/>
      <parameter id="k285" value="6" units="per_sec"/>
      <parameter id="k286" value="0.3" units="per_sec"/>
      <parameter id="k287" value="0.0009" units="nmol_per_sec"/>
      <parameter id="k288" value="0.003" units="nmol_per_sec"/>
      <parameter id="k289" value="0.1" units="per_sec"/>
      <parameter id="k290" value="0.3" units="per_sec"/>
      <parameter id="k291" value="0.0009" units="nmol_per_sec"/>
      <parameter id="k292" value="0.01" units="nmol_per_sec"/>
      <parameter id="k293" value="0.0214" units="per_sec"/>
      <parameter id="k294" value="0.12" units="per_sec"/>
      <parameter id="k295" value="0.00024" units="nmol_per_sec"/>
      <parameter id="k296" value="0.009" units="nmol_per_sec"/>
      <parameter id="k297" value="0.0429" units="per_sec"/>
      <parameter id="k298" value="0.00475" units="nmol_per_sec"/>
      <parameter id="k299" value="0.76" units="per_sec"/>
      <parameter id="k300" value="46.5" units="per_sec"/>
      <parameter id="k301" value="0.093" units="nmol_per_sec"/>
      <parameter id="k302" value="0.003" units="nmol_per_sec"/>
      <parameter id="k303" value="2.4" units="per_sec"/>
      <parameter id="k304" value="806.4" units="per_sec"/>
      <parameter id="k305" value="1.575" units="nmol_per_sec"/>
      <parameter id="k306" value="0.15625" units="nmol_per_sec"/>
      <parameter id="k307" value="0.001" units="per_sec"/>
      <parameter id="k308" value="0.0075" units="nmol_per_sec"/>
      <parameter id="k309" value="1.2" units="per_sec"/>
      <parameter id="k310" value="50" units="per_sec"/>
      <parameter id="k311" value="0.1" units="nmol_per_sec"/>
      <parameter id="k312" value="0.1" units="nmol_per_sec"/>
      <parameter id="k313" value="80" units="per_sec"/>
      <parameter id="k314" value="640" units="per_sec"/>
      <parameter id="k315" value="1.25" units="nmol_per_sec"/>
      <parameter id="k316" value="0.25" units="nmol_per_sec"/>
      <parameter id="k317" value="0.0016" units="per_sec"/>
      <parameter id="k318" value="0.083" units="nmol_per_sec"/>
      <parameter id="k319" value="0.15" units="per_sec"/>
      <parameter id="k320" value="0.01" units="nmol_per_sec"/>
      <parameter id="k321" value="0.03" units="per_sec"/>
      <parameter id="k322" value="1.494" units="per_sec"/>
      <parameter id="k323" value="0.01" units="nmol_per_sec"/>
      <parameter id="k324" value="0.033" units="per_sec"/>
      <parameter id="k325" value="1" units="per_sec"/>
      <parameter id="k326" value="0.01" units="nmol_per_sec"/>
      <parameter id="k327" value="0.033" units="per_sec"/>
      <parameter id="k328" value="1" units="per_sec"/>
      <parameter id="k329" value="0.01" units="nmol_per_sec"/>
      <parameter id="k330" value="1" units="per_sec"/>
      <parameter id="k331" value="0.01" units="nmol_per_sec"/>
      <parameter id="k332" value="1" units="per_sec"/>
      <parameter id="k333" value="0.05" units="per_sec"/>
      <parameter id="k334" value="0.05" units="per_sec"/>
      <parameter id="k335" value="0.01" units="nmol_per_sec"/>
      <parameter id="k336" value="1" units="per_sec"/>
      <parameter id="k337" value="1" units="per_sec"/>
      <parameter id="k338" value="0.01" units="nmol_per_sec"/>
      <parameter id="k339" value="1" units="per_sec"/>
      <parameter id="k340" value="1" units="per_sec"/>
      <parameter id="k341" value="0.083" units="nmol_per_sec"/>
      <parameter id="k342" value="0.15" units="per_sec"/>
      <parameter id="k343" value="0.083" units="nmol_per_sec"/>
      <parameter id="k344" value="0.15" units="per_sec"/>
      <parameter id="k345" value="0.6225" units="nmol_per_sec"/>
      <parameter id="k346" value="0.3" units="per_sec"/>
      <parameter id="k347" value="1.494" units="per_sec"/>
      <parameter id="k348" value="0.6225" units="nmol_per_sec"/>
      <parameter id="k349" value="0.3" units="per_sec"/>
      <parameter id="k350" value="1.494" units="per_sec"/>
      <parameter id="k351" value="0.01" units="nmol_per_sec"/>
      <parameter id="k352" value="1" units="per_sec"/>
      <parameter id="k353" value="1" units="per_sec"/>
      <parameter id="k354" value="0.01" units="nmol_per_sec"/>
      <parameter id="k355" value="0.1" units="per_sec"/>
      <parameter id="k356" value="0.001" units="nmol_per_sec"/>
      <parameter id="k357" value="0.1" units="per_sec"/>
      <parameter id="k358" value="0.03" units="per_sec"/>
      <parameter id="k359" value="0.001" units="nmol_per_sec"/>
      <parameter id="k360" value="0.1" units="per_sec"/>
      <parameter id="k361" value="0.03" units="per_sec"/>
      <parameter id="k362" value="6.25" units="nmol_per_sec"/>
      <parameter id="k363" value="3.5" units="per_sec"/>
      <parameter id="k364" value="6.25" units="nmol_per_sec"/>
      <parameter id="k365" value="3.5" units="per_sec"/>
      <parameter id="k366" value="25" units="per_sec"/>
      <parameter id="k367" value="25" units="per_sec"/>
      <parameter id="k368" value="25" units="nmol_per_sec"/>
      <parameter id="k369" value="3" units="per_sec"/>
      <parameter id="k370" value="25" units="nmol_per_sec"/>
      <parameter id="k371" value="3" units="per_sec"/>
      <parameter id="k372" value="0.01" units="nmol_per_sec"/>
      <parameter id="k373" value="1" units="per_sec"/>
      <parameter id="k374" value="0.01" units="nmol_per_sec"/>
      <parameter id="k375" value="1" units="per_sec"/>
      <parameter id="k376" value="2.5" units="nmol_per_sec"/>
      <parameter id="k377" value="1" units="per_sec"/>
      <parameter id="k378" value="2.5" units="nmol_per_sec"/>
      <parameter id="k379" value="1" units="per_sec"/>
      <parameter id="k380" value="0.01" units="per_sec"/>
      <parameter id="k381" value="0.001" units="nmol_per_sec"/>
      <parameter id="k382" value="0.038" units="per_sec"/>
      <parameter id="k383" value="0.595" units="per_sec"/>
      <parameter id="k384" value="0.001" units="nmol_per_sec"/>
      <parameter id="k385" value="0.038" units="per_sec"/>
      <parameter id="k386" value="0.595" units="per_sec"/>
      <parameter id="k387" value="2.5" units="nmol_per_sec"/>
      <parameter id="k388" value="1" units="per_sec"/>
      <parameter id="k389" value="6.25" units="nmol_per_sec"/>
      <parameter id="k390" value="3.5" units="per_sec"/>
      <parameter id="k391" value="2.5" units="per_sec"/>
      <parameter id="k392" value="5" units="per_sec"/>
      <parameter id="k393" value="0.05" units="nmol_per_sec"/>
      <parameter id="k394" value="5" units="per_sec"/>
      <parameter id="k395" value="0.05" units="nmol_per_sec"/>
      <parameter id="k396" value="0.01" units="per_sec"/>
      <parameter id="k397" value="1" units="nmol_per_sec"/>
      <parameter id="k398" value="2.5" units="per_sec"/>
      <parameter id="k399" value="0.06" units="nmol_per_sec"/>
      <parameter id="k400" value="0.2" units="per_sec"/>
      <parameter id="k401" value="1" units="per_sec"/>
      <parameter id="k402" value="0.3" units="per_sec"/>
      <parameter id="k403" value="0.006" units="nmol_per_sec"/>
      <parameter id="k404" value="0.0015" units="nmol_per_sec"/>
      <parameter id="k405" value="0.2" units="per_sec"/>
      <parameter id="k406" value="0.01" units="nmol_per_sec"/>
      <parameter id="k407" value="0.06" units="per_sec"/>
      <parameter id="k408" value="0.15" units="per_sec"/>
      <parameter id="k409" value="0.0028" units="nmol_per_sec"/>
      <parameter id="k410" value="0.09" units="nmol_per_sec"/>
      <parameter id="k411" value="0.6" units="per_sec"/>
      <parameter id="k412" value="6" units="per_sec"/>
      <parameter id="k413" value="0.3" units="per_sec"/>
      <parameter id="k414" value="0.0009" units="nmol_per_sec"/>
      <parameter id="k415" value="0.003" units="nmol_per_sec"/>
      <parameter id="k416" value="0.1" units="per_sec"/>
      <parameter id="k417" value="0.3" units="per_sec"/>
      <parameter id="k418" value="0.0009" units="nmol_per_sec"/>
      <parameter id="k419" value="0.01" units="nmol_per_sec"/>
      <parameter id="k420" value="0.0214" units="per_sec"/>
      <parameter id="k421" value="0.12" units="per_sec"/>
      <parameter id="k422" value="0.00024" units="nmol_per_sec"/>
      <parameter id="k423" value="0.009" units="nmol_per_sec"/>
      <parameter id="k424" value="0.0429" units="per_sec"/>
      <parameter id="k425" value="0.00475" units="nmol_per_sec"/>
      <parameter id="k426" value="0.76" units="per_sec"/>
      <parameter id="k427" value="46.5" units="per_sec"/>
      <parameter id="k428" value="0.093" units="nmol_per_sec"/>
      <parameter id="k429" value="0.003" units="nmol_per_sec"/>
      <parameter id="k430" value="2.4" units="per_sec"/>
      <parameter id="k431" value="806.4" units="per_sec"/>
      <parameter id="k432" value="1.575" units="nmol_per_sec"/>
      <parameter id="k433" value="0.15625" units="nmol_per_sec"/>
      <parameter id="k434" value="0.001" units="per_sec"/>
      <parameter id="k435" value="0.0075" units="nmol_per_sec"/>
      <parameter id="k436" value="1.2" units="per_sec"/>
      <parameter id="k437" value="50" units="per_sec"/>
      <parameter id="k438" value="0.1" units="nmol_per_sec"/>
      <parameter id="k439" value="0.1" units="nmol_per_sec"/>
      <parameter id="k440" value="80" units="per_sec"/>
      <parameter id="k441" value="640" units="per_sec"/>
      <parameter id="k442" value="1.25" units="nmol_per_sec"/>
      <parameter id="k443" value="0.25" units="nmol_per_sec"/>
      <parameter id="k444" value="0.0016" units="per_sec"/>
      <parameter id="k445" value="0.083" units="nmol_per_sec"/>
      <parameter id="k446" value="0.15" units="per_sec"/>
      <parameter id="k447" value="0.01" units="nmol_per_sec"/>
      <parameter id="k448" value="0.03" units="per_sec"/>
      <parameter id="k449" value="1.494" units="per_sec"/>
      <parameter id="k450" value="0.01" units="nmol_per_sec"/>
      <parameter id="k451" value="0.033" units="per_sec"/>
      <parameter id="k452" value="1" units="per_sec"/>
      <parameter id="k453" value="0.01" units="nmol_per_sec"/>
      <parameter id="k454" value="0.033" units="per_sec"/>
      <parameter id="k455" value="1" units="per_sec"/>
      <parameter id="k456" value="0.01" units="nmol_per_sec"/>
      <parameter id="k457" value="1" units="per_sec"/>
      <parameter id="k458" value="0.01" units="nmol_per_sec"/>
      <parameter id="k459" value="1" units="per_sec"/>
      <parameter id="k460" value="0.05" units="per_sec"/>
      <parameter id="k461" value="0.05" units="per_sec"/>
      <parameter id="k462" value="0.01" units="nmol_per_sec"/>
      <parameter id="k463" value="1" units="per_sec"/>
      <parameter id="k464" value="1" units="per_sec"/>
      <parameter id="k465" value="0.01" units="nmol_per_sec"/>
      <parameter id="k466" value="1" units="per_sec"/>
      <parameter id="k467" value="1" units="per_sec"/>
      <parameter id="k468" value="0.083" units="nmol_per_sec"/>
      <parameter id="k469" value="0.15" units="per_sec"/>
      <parameter id="k470" value="0.083" units="nmol_per_sec"/>
      <parameter id="k471" value="0.15" units="per_sec"/>
      <parameter id="k472" value="0.6225" units="nmol_per_sec"/>
      <parameter id="k473" value="0.3" units="per_sec"/>
      <parameter id="k474" value="1.494" units="per_sec"/>
      <parameter id="k475" value="0.6225" units="nmol_per_sec"/>
      <parameter id="k476" value="0.3" units="per_sec"/>
      <parameter id="k477" value="1.494" units="per_sec"/>
      <parameter id="k478" value="0.01" units="nmol_per_sec"/>
      <parameter id="k479" value="1" units="per_sec"/>
      <parameter id="k480" value="1" units="per_sec"/>
      <parameter id="k481" value="0.01" units="nmol_per_sec"/>
      <parameter id="k482" value="0.1" units="per_sec"/>
      <parameter id="k483" value="0.001" units="nmol_per_sec"/>
      <parameter id="k484" value="0.1" units="per_sec"/>
      <parameter id="k485" value="0.03" units="per_sec"/>
      <parameter id="k486" value="0.001" units="nmol_per_sec"/>
      <parameter id="k487" value="0.1" units="per_sec"/>
      <parameter id="k488" value="0.03" units="per_sec"/>
      <parameter id="k489" value="6.25" units="nmol_per_sec"/>
      <parameter id="k490" value="3.5" units="per_sec"/>
      <parameter id="k491" value="6.25" units="nmol_per_sec"/>
      <parameter id="k492" value="3.5" units="per_sec"/>
      <parameter id="k493" value="25" units="per_sec"/>
      <parameter id="k494" value="25" units="per_sec"/>
      <parameter id="k495" value="0.01" units="nmol_per_sec"/>
      <parameter id="k496" value="1" units="per_sec"/>
      <parameter id="k497" value="0.01" units="nmol_per_sec"/>
      <parameter id="k498" value="1" units="per_sec"/>
      <parameter id="k499" value="2.5" units="nmol_per_sec"/>
      <parameter id="k500" value="1" units="per_sec"/>
      <parameter id="k501" value="2.5" units="nmol_per_sec"/>
      <parameter id="k502" value="1" units="per_sec"/>
      <parameter id="k503" value="0.01" units="per_sec"/>
      <parameter id="k504" value="0.001" units="nmol_per_sec"/>
      <parameter id="k505" value="0.038" units="per_sec"/>
      <parameter id="k506" value="0.595" units="per_sec"/>
      <parameter id="k507" value="0.001" units="nmol_per_sec"/>
      <parameter id="k508" value="0.038" units="per_sec"/>
      <parameter id="k509" value="0.595" units="per_sec"/>
      <parameter id="k510" value="2.5" units="nmol_per_sec"/>
      <parameter id="k511" value="1" units="per_sec"/>
      <parameter id="k512" value="6.25" units="nmol_per_sec"/>
      <parameter id="k513" value="3.5" units="per_sec"/>
      <parameter id="k514" value="2.5" units="per_sec"/>
      <parameter id="k515" value="5" units="per_sec"/>
      <parameter id="k516" value="0.05" units="nmol_per_sec"/>
      <parameter id="k517" value="5" units="per_sec"/>
      <parameter id="k518" value="0.05" units="nmol_per_sec"/>
      <parameter id="k519" value="0.01" units="per_sec"/>
      <parameter id="k520" value="1" units="nmol_per_sec"/>
      <parameter id="k521" value="2.5" units="per_sec"/>
      <parameter id="k522" value="0.0001" units="nmol_per_sec"/>
      <parameter id="k523" value="0.1" units="per_sec"/>
      <parameter id="k524" value="0.0001" units="nmol_per_sec"/>
      <parameter id="k525" value="0.1" units="per_sec"/>
      <parameter id="k526" value="1" units="per_sec"/>
      <parameter id="k527" value="0.1" units="per_sec"/>
      <parameter id="k528" value="0.01" units="nmol_per_sec"/>
      <parameter id="k529" value="0.1" units="per_sec"/>
      <parameter id="k530" value="0.01" units="nmol_per_sec"/>
      <parameter id="k531" value="0.001" units="nmol_per_sec"/>
      <parameter id="k532" value="0.1" units="per_sec"/>
      <parameter id="k533" value="0.001" units="nmol_per_sec"/>
      <parameter id="k534" value="0.1" units="per_sec"/>
      <parameter id="k535" value="0.1" units="per_sec"/>
      <parameter id="k536" value="0.01" units="nmol_per_sec"/>
      <parameter id="k537" value="0.001" units="nmol_per_sec"/>
      <parameter id="k538" value="0.1" units="per_sec"/>
      <parameter id="k539" value="1" units="per_sec"/>
      <parameter id="k540" value="0.0001" units="nmol_per_sec"/>
      <parameter id="k541" value="0.1" units="per_sec"/>
      <parameter id="k542" value="0.01" units="nmol_per_sec"/>
      <parameter id="k543" value="0.1" units="per_sec"/>
      <parameter id="k544" value="0.1" units="per_sec"/>
      <parameter id="k545" value="0.01" units="nmol_per_sec"/>
      <parameter id="k546" value="0.001" units="nmol_per_sec"/>
      <parameter id="k547" value="0.1" units="per_sec"/>
      <parameter id="k548" value="0.0001" units="nmol_per_sec"/>
      <parameter id="k549" value="0.1" units="per_sec"/>
      <parameter id="k550" value="0.001" units="nmol_per_sec"/>
      <parameter id="k551" value="0.1" units="per_sec"/>
      <parameter id="k552" value="1" units="per_sec"/>
      <parameter id="k553" value="0.1" units="per_sec"/>
      <parameter id="k554" value="0.001" units="nmol_per_sec"/>
      <parameter id="k555" value="0.0001" units="nmol_per_sec"/>
      <parameter id="k556" value="0.1" units="per_sec"/>
      <parameter id="k557" value="0.0001" units="nmol_per_sec"/>
      <parameter id="k558" value="0.1" units="per_sec"/>
      <parameter id="k559" value="0.0001" units="nmol_per_sec"/>
      <parameter id="k560" value="0.1" units="per_sec"/>
      <parameter id="k561" value="1" units="per_sec"/>
      <parameter id="k562" value="0.1" units="per_sec"/>
      <parameter id="k563" value="0.0001" units="nmol_per_sec"/>
      <parameter id="k564" value="0.1" units="per_sec"/>
      <parameter id="k565" value="0.0001" units="nmol_per_sec"/>
      <parameter id="k566" value="0.0001" units="nmol_per_sec"/>
      <parameter id="k567" value="0.1" units="per_sec"/>
      <parameter id="k568" value="1" units="per_sec"/>
      <parameter id="k569" value="0.1" units="per_sec"/>
      <parameter id="k570" value="0.0001" units="nmol_per_sec"/>
      <parameter id="k571" value="0.0001" units="nmol_per_sec"/>
      <parameter id="k572" value="0.1" units="per_sec"/>
      <parameter id="k573" value="0.1" units="per_sec"/>
      <parameter id="k574" value="0.0001" units="nmol_per_sec"/>
      <parameter id="k575" value="0.0001" units="nmol_per_sec"/>
      <parameter id="k576" value="0.1" units="per_sec"/>
      <parameter id="k577" value="0.0001" units="nmol_per_sec"/>
      <parameter id="k578" value="0.1" units="per_sec"/>
      <parameter id="k579" value="0.01" units="nmol_per_sec"/>
      <parameter id="k580" value="0.1" units="per_sec"/>
      <parameter id="k581" value="0.5" units="per_sec"/>
      <parameter id="k582" value="0.01" units="nmol_per_sec"/>
      <parameter id="k583" value="0.1" units="per_sec"/>
      <parameter id="k584" value="0.5" units="per_sec"/>
      <parameter id="k585" value="0.001" units="nmol_per_sec"/>
      <parameter id="k586" value="0.1" units="per_sec"/>
      <parameter id="k587" value="0.01" units="nmol_per_sec"/>
      <parameter id="k588" value="0.1" units="per_sec"/>
      <parameter id="k589" value="1" units="per_sec"/>
      <parameter id="k590" value="0.1" units="per_sec"/>
      <parameter id="k591" value="0.01" units="nmol_per_sec"/>
      <parameter id="k592" value="0.001" units="nmol_per_sec"/>
      <parameter id="k593" value="0.038" units="per_sec"/>
      <parameter id="k594" value="0.595" units="per_sec"/>
      <parameter id="k595" value="0.001" units="nmol_per_sec"/>
      <parameter id="k596" value="0.038" units="per_sec"/>
      <parameter id="k597" value="0.595" units="per_sec"/>
      <parameter id="k598" value="0.001" units="nmol_per_sec"/>
      <parameter id="k599" value="0.038" units="per_sec"/>
      <parameter id="k600" value="0.595" units="per_sec"/>
      <parameter id="k601" value="1" units="per_sec"/>
      <parameter id="k602" value="0.01" units="nmol_per_sec"/>
      <parameter id="k603" value="0.01" units="per_sec"/>
      <parameter id="k604" value="0.01" units="nmol_per_sec"/>
      <parameter id="k605" value="1" units="per_sec"/>
      <parameter id="k606" value="0.01" units="nmol_per_sec"/>
      <parameter id="k607" value="1" units="per_sec"/>
      <parameter id="k608" value="2.5" units="nmol_per_sec"/>
      <parameter id="k609" value="1" units="per_sec"/>
      <parameter id="k610" value="1" units="per_sec"/>
      <parameter id="k611" value="0.01" units="nmol_per_sec"/>
      <parameter id="k612" value="0.1" units="per_sec"/>
      <parameter id="k613" value="1" units="per_sec"/>
      <parameter id="k614" value="0.1" units="per_sec"/>
      <parameter id="k615" value="0.01" units="nmol_per_sec"/>
      <parameter id="k616" value="2.5" units="nmol_per_sec"/>
      <parameter id="k617" value="1" units="per_sec"/>
      <parameter id="k618" value="1" units="per_sec"/>
      <parameter id="k619" value="0.01" units="nmol_per_sec"/>
      <parameter id="k620" value="0.01" units="per_sec"/>
      <parameter id="k621" value="0.01" units="nmol_per_sec"/>
      <parameter id="k622" value="0.03" units="per_sec"/>
      <parameter id="k623" value="0.01" units="nmol_per_sec"/>
      <parameter id="k624" value="0.01" units="per_sec"/>
      <parameter id="k625" value="0.1" units="per_sec"/>
      <parameter id="k626" value="0.01" units="nmol_per_sec"/>
      <parameter id="k627" value="10" units="per_sec"/>
      <parameter id="k628" value="0.01" units="nmol_per_sec"/>
      <parameter id="k629" value="0.1" units="per_sec"/>
      <parameter id="k630" value="0.01" units="nmol_per_sec"/>
      <parameter id="k631" value="0.1" units="per_sec"/>
      <parameter id="k632" value="1" units="per_sec"/>
      <parameter id="k633" value="0.01" units="nmol_per_sec"/>
      <parameter id="k634" value="10" units="per_sec"/>
      <parameter id="k635" value="1" units="per_sec"/>
      <parameter id="k636" value="0.01" units="nmol_per_sec"/>
      <parameter id="k637" value="0.01" units="per_sec"/>
      <parameter id="k638" value="10" units="per_sec"/>
      <parameter id="k639" value="0.01" units="nmol_per_sec"/>
      <parameter id="k640" value="1" units="per_sec"/>
      <parameter id="k641" value="1" units="per_sec"/>
      <parameter id="k642" value="0.01" units="nmol_per_sec"/>
      <parameter id="k643" value="1" units="per_sec"/>
      <parameter id="k644" value="0.1" units="per_sec"/>
      <parameter id="k645" value="0.01" units="nmol_per_sec"/>
      <parameter id="k646" value="1" units="per_sec"/>
      <parameter id="k647" value="0.1" units="per_sec"/>
      <parameter id="k648" value="0.01" units="nmol_per_sec"/>
      <parameter id="k649" value="1" units="per_sec"/>
      <parameter id="k650" value="0.1" units="per_sec"/>
      <parameter id="k651" value="0.01" units="nmol_per_sec"/>
      <parameter id="k652" value="0.01" units="per_sec"/>
      <parameter id="k653" value="0.01" units="nmol_per_sec"/>
      <parameter id="k654" value="0.01" units="per_sec"/>
      <parameter id="k655" value="0.01" units="nmol_per_sec"/>
      <parameter id="k656" value="10" units="per_sec"/>
      <parameter id="k657" value="0.01" units="nmol_per_sec"/>
      <parameter id="k658" value="10" units="per_sec"/>
      <parameter id="k659" value="0.1" units="per_sec"/>
      <parameter id="k660" value="0.01" units="nmol_per_sec"/>
      <parameter id="k661" value="10" units="per_sec"/>
      <parameter id="k662" value="0.1" units="per_sec"/>
      <parameter id="k663" value="0.01" units="nmol_per_sec"/>
      <parameter id="k664" value="10" units="per_sec"/>
      <parameter id="k665" value="0.01" units="nmol_per_sec"/>
      <parameter id="k666" value="0.01" units="per_sec"/>
      <parameter id="k667" value="0.01" units="nmol_per_sec"/>
      <parameter id="k668" value="0.02" units="per_sec"/>
      <parameter id="k669" value="0.01" units="nmol_per_sec"/>
      <parameter id="k670" value="0.1" units="per_sec"/>
      <parameter id="k671" value="0.01" units="nmol_per_sec"/>
      <parameter id="k672" value="1" units="per_sec"/>
      <parameter id="k673" value="0.5" units="per_sec"/>
      <parameter id="k674" value="0.01" units="nmol_per_sec"/>
      <parameter id="k675" value="0.1" units="per_sec"/>
      <parameter id="k676" value="0.01" units="nmol_per_sec"/>
      <parameter id="k677" value="0.1" units="per_sec"/>
      <parameter id="k678" value="0.001" units="nmol_per_sec"/>
      <parameter id="k679" value="15" units="per_sec"/>
      <parameter id="k680" value="0.1" units="per_sec"/>
      <parameter id="k681" value="15" units="per_sec"/>
      <parameter id="k682" value="0.001" units="nmol_per_sec"/>
      <parameter id="k683" value="0.625" units="nmol_per_sec"/>
      <parameter id="k684" value="10" units="per_sec"/>
      <parameter id="k685" value="0.01" units="nmol_per_sec"/>
      <parameter id="k686" value="1" units="per_sec"/>
      <parameter id="k687" value="0.5" units="per_sec"/>
      <parameter id="k688" value="2.5" units="per_sec"/>
      <parameter id="k689" value="0.01" units="nmol_per_sec"/>
      <parameter id="k690" value="10" units="per_sec"/>
      <parameter id="k691" value="1" units="per_sec"/>
      <parameter id="k692" value="0.01" units="nmol_per_sec"/>
      <parameter id="k693" value="0.1" units="per_sec"/>
      <parameter id="k694" value="1" units="per_sec"/>
      <parameter id="k695" value="0.01" units="nmol_per_sec"/>
      <parameter id="k696" value="7" units="per_sec"/>
      <parameter id="k697" value="0.01" units="nmol_per_sec"/>
      <parameter id="k698" value="0.35" units="per_sec"/>
      <parameter id="k699" value="0.01" units="nmol_per_sec"/>
      <parameter id="k700" value="0.04" units="per_sec"/>
      <parameter id="k701" value="0.01" units="nmol_per_sec"/>
      <parameter id="k702" value="0.04" units="per_sec"/>
      <parameter id="k703" value="0.01" units="nmol_per_sec"/>
      <parameter id="k704" value="0.04" units="per_sec"/>
      <parameter id="k705" value="0.01" units="nmol_per_sec"/>
      <parameter id="k706" value="0.1" units="per_sec"/>
      <parameter id="k707" value="1" units="per_sec"/>
      <parameter id="k708" value="0.01" units="nmol_per_sec"/>
      <parameter id="k709" value="0.1" units="per_sec"/>
      <parameter id="k710" value="1" units="per_sec"/>
      <parameter id="k711" value="0.01" units="nmol_per_sec"/>
      <parameter id="k712" value="0.04" units="per_sec"/>
      <parameter id="k713" value="1" units="per_sec"/>
      <parameter id="k714" value="0.01" units="nmol_per_sec"/>
      <parameter id="k715" value="0.04" units="per_sec"/>
      <parameter id="k716" value="0.01" units="nmol_per_sec"/>
      <parameter id="k717" value="0.1" units="per_sec"/>
      <parameter id="k718" value="1" units="per_sec"/>
      <parameter id="k719" value="1" units="per_sec"/>
      <parameter id="k720" value="0.05" units="per_sec"/>
      <parameter id="k721" value="0.01" units="nmol_per_sec"/>
      <parameter id="k722" value="0.1" units="per_sec"/>
      <parameter id="k723" value="0.5" units="per_sec"/>
      <parameter id="k724" value="0.01" units="nmol_per_sec"/>
      <parameter id="k725" value="0.1" units="per_sec"/>
      <parameter id="k726" value="0.5" units="per_sec"/>
      <parameter id="k727" value="0.01" units="nmol_per_sec"/>
      <parameter id="k728" value="0.1" units="per_sec"/>
      <parameter id="k729" value="1" units="per_sec"/>
      <parameter id="k730" value="0.1" units="per_sec"/>
      <parameter id="k731" value="0.01" units="nmol_per_sec"/>
      <parameter id="k732" value="0.01" units="nmol_per_sec"/>
      <parameter id="k733" value="0.1" units="per_sec"/>
      <parameter id="k734" value="1" units="per_sec"/>
      <parameter id="k735" value="0.1" units="per_sec"/>
      <parameter id="k736" value="0.01" units="nmol_per_sec"/>
      <parameter id="k737" value="0.01" units="nmol_per_sec"/>
      <parameter id="k738" value="0.1" units="per_sec"/>
      <parameter id="k739" value="1" units="per_sec"/>
      <parameter id="k740" value="10" units="per_sec"/>
      <parameter id="k741" value="0.01" units="nmol_per_sec"/>
      <parameter id="k742" value="10" units="per_sec"/>
      <parameter id="k743" value="0.001" units="per_sec"/>
      <parameter id="k744" value="0.01" units="nmol_per_sec"/>
      <parameter id="k745" value="0.1" units="per_sec"/>
      <parameter id="k746" value="1e-05" units="per_sec"/>
      <parameter id="k747" value="1e-05" units="per_sec"/>
      <parameter id="k748" value="0.01" units="nmol_per_sec"/>
      <parameter id="k749" value="0.1" units="per_sec"/>
      <parameter id="k750" value="10" units="per_sec"/>
      <parameter id="k751" value="0.01" units="nmol_per_sec"/>
      <parameter id="k752" value="10" units="per_sec"/>
      <parameter id="k753" value="0.1" units="per_sec"/>
      <parameter id="k754" value="0.01" units="nmol_per_sec"/>
      <parameter id="k755" value="10" units="per_sec"/>
      <parameter id="k756" value="0.01" units="nmol_per_sec"/>
      <parameter id="k757" value="10" units="per_sec"/>
      <parameter id="k758" value="1" units="per_sec"/>
      <parameter id="k759" value="0.01" units="nmol_per_sec"/>
      <parameter id="k760" value="10" units="per_sec"/>
      <parameter id="k761" value="0.01" units="nmol_per_sec"/>
      <parameter id="k762" value="1" units="per_sec"/>
      <parameter id="k763" value="0.01" units="nmol_per_sec"/>
      <parameter id="k764" value="12" units="per_sec"/>
      <parameter id="k765" value="0.01" units="nmol_per_sec"/>
      <parameter id="k766" value="1" units="per_sec"/>
      <parameter id="k767" value="0.01" units="nmol_per_sec"/>
      <parameter id="k768" value="1" units="per_sec"/>
      <parameter id="k769" value="0.0004" units="per_sec"/>
      <parameter id="k770" value="1e-07" units="per_sec"/>
      <parameter id="k771" value="0.0001" units="per_sec"/>
      <parameter id="k772" value="0.01" units="nmol_per_sec"/>
      <parameter id="k773" value="10000" units="per_sec"/>
      <parameter id="k774" value="1" units="per_sec"/>
      <parameter id="k775" value="0.01" units="nmol_per_sec"/>
      <parameter id="k776" value="0.033" units="per_sec"/>
      <parameter id="k777" value="1" units="per_sec"/>
      <parameter id="k778" value="0.01" units="nmol_per_sec"/>
      <parameter id="k779" value="0.1" units="per_sec"/>
      <parameter id="k780" value="0.1" units="per_sec"/>
      <parameter id="k781" value="0.01" units="nmol_per_sec"/>
      <parameter id="k782" value="0.1" units="per_sec"/>
      <parameter id="k783" value="1" units="per_sec"/>
      <parameter id="k784" value="1" units="per_sec"/>
      <parameter id="k785" value="0.05" units="per_sec"/>
      <parameter id="k786" value="0.01" units="nmol_per_sec"/>
      <parameter id="k787" value="0.1" units="per_sec"/>
      <parameter id="k788" value="1" units="per_sec"/>
      <parameter id="k789" value="0.01" units="nmol_per_sec"/>
      <parameter id="k790" value="0.1" units="per_sec"/>
      <parameter id="k791" value="0.01" units="nmol_per_sec"/>
      <parameter id="k792" value="0.1" units="per_sec"/>
      <parameter id="k793" value="1" units="per_sec"/>
      <parameter id="k794" value="0.01" units="nmol_per_sec"/>
      <parameter id="k795" value="0.1" units="per_sec"/>
      <parameter id="k796" value="1" units="per_sec"/>
      <parameter id="k797" value="0.01" units="nmol_per_sec"/>
      <parameter id="k798" value="0.1" units="per_sec"/>
      <parameter id="k799" value="1" units="per_sec"/>
      <parameter id="k800" value="0.01" units="nmol_per_sec"/>
      <parameter id="k801" value="0.1" units="per_sec"/>
      <parameter id="k802" value="1" units="per_sec"/>
      <parameter id="k803" value="0.01" units="nmol_per_sec"/>
      <parameter id="k804" value="0.1" units="per_sec"/>
      <parameter id="k805" value="1" units="per_sec"/>
      <parameter id="k806" value="0.01" units="nmol_per_sec"/>
      <parameter id="k807" value="0.1" units="per_sec"/>
      <parameter id="k808" value="1" units="per_sec"/>
      <parameter id="k809" value="0.01" units="nmol_per_sec"/>
      <parameter id="k810" value="0.1" units="per_sec"/>
      <parameter id="k811" value="0.01" units="nmol_per_sec"/>
      <parameter id="k812" value="0.1" units="per_sec"/>
      <parameter id="k813" value="1" units="per_sec"/>
      <parameter id="k814" value="1" units="per_sec"/>
      <parameter id="k815" value="0.01" units="nmol_per_sec"/>
      <parameter id="k816" value="0.001" units="per_sec"/>
      <parameter id="k817" value="0.01" units="nmol_per_sec"/>
      <parameter id="k818" value="0.1" units="per_sec"/>
      <parameter id="k819" value="0.01" units="nmol_per_sec"/>
      <parameter id="k820" value="0.1" units="per_sec"/>
      <parameter id="k821" value="0.01" units="nmol_per_sec"/>
      <parameter id="k822" value="0.1" units="per_sec"/>
      <parameter id="k823" value="0.01" units="nmol_per_sec"/>
      <parameter id="k824" value="0.1" units="per_sec"/>
      <parameter id="k825" value="0.01" units="nmol_per_sec"/>
      <parameter id="k826" value="0.1" units="per_sec"/>
      <parameter id="k827" value="1" units="per_sec"/>
      <parameter id="k828" value="0.01" units="nmol_per_sec"/>
      <parameter id="k829" value="0.1" units="per_sec"/>
      <parameter id="k830" value="1" units="per_sec"/>
      <parameter id="k831" value="0.01" units="nmol_per_sec"/>
      <parameter id="k832" value="0.1" units="per_sec"/>
      <parameter id="k833" value="1" units="per_sec"/>
      <parameter id="k834" value="0.01" units="nmol_per_sec"/>
      <parameter id="k835" value="0.1" units="per_sec"/>
      <parameter id="k836" value="1" units="per_sec"/>
      <parameter id="k837" value="0.01" units="nmol_per_sec"/>
      <parameter id="k838" value="0.1" units="per_sec"/>
      <parameter id="k839" value="0.01" units="nmol_per_sec"/>
      <parameter id="k840" value="0.1" units="per_sec"/>
      <parameter id="k841" value="0.01" units="nmol_per_sec"/>
      <parameter id="k842" value="0.1" units="per_sec"/>
      <parameter id="k843" value="0.01" units="nmol_per_sec"/>
      <parameter id="k844" value="0.01" units="per_sec"/>
      <parameter id="k845" value="10" units="per_sec"/>
      <parameter id="k846" value="0.01" units="nmol_per_sec"/>
      <parameter id="k847" value="10" units="per_sec"/>
      <parameter id="k848" value="0.1" units="per_sec"/>
      <parameter id="k849" value="5.79e-06" units="per_sec"/>
      <parameter id="k850" value="5.79e-06" units="per_sec"/>
    </listOfParameters>
    <listOfReactions>
      <reaction id="R1" reversible="false">
        <listOfReactants>
          <speciesReference species="R"/>
          <speciesReference species="EGF"/>
        </listOfReactants>
        <listOfProducts>
          <speciesReference species="Rl"/>
        </listOfProducts>
        <kineticLaw>
          <math xmlns="http://www.w3.org/1998/Math/MathML">
            <apply>
              <times/>
              <ci> k0 </ci>
              <ci> R </ci>
              <ci> EGF </ci>
            </apply>
          </math>
        </kineticLaw>
      </reaction>
      <reaction id="R2" reversible="false">
        <listOfReactants>
          <speciesReference species="Rl"/>
        </listOfReactants>
        <listOfProducts>
          <speciesReference species="R"/>
          <speciesReference species="EGF"/>
        </listOfProducts>
        <kineticLaw>
          <math xmlns="http://www.w3.org/1998/Math/MathML">
            <apply>
              <times/>
              <ci> k1 </ci>
              <ci> Rl </ci>
            </apply>
          </math>
        </kineticLaw>
      </reaction>
      <reaction id="R3" reversible="false">
        <listOfReactants>
          <speciesReference species="Rl"/>
          <speciesReference species="Rl"/>
        </listOfReactants>
        <listOfProducts>
          <speciesReference species="Rl2"/>
        </listOfProducts>
        <kineticLaw>
          <math xmlns="http://www.w3.org/1998/Math/MathML">
            <apply>
              <times/>
              <ci> k2 </ci>
              <ci> Rl </ci>
              <ci> Rl </ci>
            </apply>
          </math>
        </kineticLaw>
      </reaction>
      <reaction id="R4" reversible="false">
        <listOfReactants>
          <speciesReference species="Rl2"/>
        </listOfReactants>
        <listOfProducts>
          <speciesReference species="Rl"/>
          <speciesReference species="Rl"/>
        </listOfProducts>
        <kineticLaw>
          <math xmlns="http://www.w3.org/1998/Math/MathML">
            <apply>
              <times/>
              <ci> k3 </ci>
              <ci> Rl2 </ci>
            </apply>
          </math>
        </kineticLaw>
      </reaction>
      <reaction id="R5" reversible="false">
        <listOfReactants>
          <speciesReference species="Rl2"/>
        </listOfReactants>
        <listOfProducts>
          <speciesReference species="Rl2P"/>
        </listOfProducts>
        <kineticLaw>
          <math xmlns="http://www.w3.org/1998/Math/MathML">
            <apply>
              <times/>
              <ci> k4 </ci>
              <ci> Rl2 </ci>
            </apply>
          </math>
        </kineticLaw>
      </reaction>
      <reaction id="R6" reversible="false">
        <listOfReactants>
          <speciesReference species="RP"/>
          <speciesReference species="PLCy"/>
        </listOfReactants>
        <listOfProducts>
          <speciesReference species="RP_PL"/>
        </listOfProducts>
        <kineticLaw>
          <math xmlns="http://www.w3.org/1998/Math/MathML">
            <apply>
              <times/>
              <ci> k5 </ci>
              <ci> RP </ci>
              <ci> PLCy </ci>
            </apply>
          </math>
        </kineticLaw>
      </reaction>
      <reaction id="R7" reversible="false">
        <listOfReactants>
          <speciesReference species="RP_PL"/>
        </listOfReactants>
        <listOfProducts>
          <speciesReference species="RP"/>
          <speciesReference species="PLCy"/>
        </listOfProducts>
        <kineticLaw>
          <math xmlns="http://www.w3.org/1998/Math/MathML">
            <apply>
              <times/>
              <ci> k6 </ci>
              <ci> RP_PL </ci>
            </apply>
          </math>
        </kineticLaw>
      </reaction>
      <reaction id="R8" reversible="false">
        <listOfReactants>
          <speciesReference species="RP_PL"/>
        </listOfReactants>
        <listOfProducts>
          <speciesReference species="RP_PLP"/>
        </listOfProducts>
        <kineticLaw>
          <math xmlns="http://www.w3.org/1998/Math/MathML">
            <apply>
              <times/>
              <ci> k7 </ci>
              <ci> RP_PL </ci>
            </apply>
          </math>
        </kineticLaw>
      </reaction>
      <reaction id="R9" reversible="false">
        <listOfReactants>
          <speciesReference species="RP_PLP"/>
        </listOfReactants>
        <listOfProducts>
          <speciesReference species="RP"/>
          <speciesReference species="PLCyP"/>
        </listOfProducts>
        <kineticLaw>
          <math xmlns="http://www.w3.org/1998/Math/MathML">
            <apply>
              <times/>
              <ci> k8 </ci>
              <ci> RP_PLP </ci>
            </apply>
          </math>
        </kineticLaw>
      </reaction>
      <reaction id="R10" reversible="false">
        <listOfReactants>
          <speciesReference species="RP"/>
          <speciesReference species="PLCyP"/>
        </listOfReactants>
        <listOfProducts>
          <speciesReference species="RP_PLP"/>
        </listOfProducts>
        <kineticLaw>
          <math xmlns="http://www.w3.org/1998/Math/MathML">
            <apply>
              <times/>
              <ci> k9 </ci>
              <ci> RP </ci>
              <ci> PLCyP </ci>
            </apply>
          </math>
        </kineticLaw>
      </reaction>
      <reaction id="R11" reversible="false">
        <listOfReactants>
          <speciesReference species="RP"/>
          <speciesReference species="Grb"/>
        </listOfReactants>
        <listOfProducts>
          <speciesReference species="RP_G"/>
        </listOfProducts>
        <kineticLaw>
          <math xmlns="http://www.w3.org/1998/Math/MathML">
            <apply>
              <times/>
              <ci> k10 </ci>
              <ci> RP </ci>
              <ci> Grb </ci>
            </apply>
          </math>
        </kineticLaw>
      </reaction>
      <reaction id="R12" reversible="false">
        <listOfReactants>
          <speciesReference species="RP_G"/>
        </listOfReactants>
        <listOfProducts>
          <speciesReference species="RP"/>
          <speciesReference species="Grb"/>
        </listOfProducts>
        <kineticLaw>
          <math xmlns="http://www.w3.org/1998/Math/MathML">
            <apply>
              <times/>
              <ci> k11 </ci>
              <ci> RP_G </ci>
            </apply>
          </math>
        </kineticLaw>
      </reaction>
      <reaction id="R13" reversible="false">
        <listOfReactants>
          <speciesReference species="RP_G"/>
          <speciesReference species="SOS"/>
        </listOfReactants>
        <listOfProducts>
          <speciesReference species="RP_G_S"/>
        </listOfProducts>
        <kineticLaw>
          <math xmlns="http://www.w3.org/1998/Math/MathML">
            <apply>
              <times/>
              <ci> k12 </ci>
              <ci> RP_G </ci>
              <ci> SOS </ci>
            </apply>
          </math>
        </kineticLaw>
      </reaction>
      <reaction id="R14" reversible="false">
        <listOfReactants>
          <speciesReference species="RP_G_S"/>
        </listOfReactants>
        <listOfProducts>
          <speciesReference species="RP_G"/>
          <speciesReference species="SOS"/>
        </listOfProducts>
        <kineticLaw>
          <math xmlns="http://www.w3.org/1998/Math/MathML">
            <apply>
              <times/>
              <ci> k13 </ci>
              <ci> RP_G_S </ci>
            </apply>
          </math>
        </kineticLaw>
      </reaction>
      <reaction id="R15" reversible="false">
        <listOfReactants>
          <speciesReference species="RP_G_S"/>
        </listOfReactants>
        <listOfProducts>
          <speciesReference species="RP"/>
          <speciesReference species="G_S"/>
        </listOfProducts>
        <kineticLaw>
          <math xmlns="http://www.w3.org/1998/Math/MathML">
            <apply>
              <times/>
              <ci> k14 </ci>
              <ci> RP_G_S </ci>
            </apply>
          </math>
        </kineticLaw>
      </reaction>
      <reaction id="R16" reversible="false">
        <listOfReactants>
          <speciesReference species="RP"/>
          <speciesReference species="G_S"/>
        </listOfReactants>
        <listOfProducts>
          <speciesReference species="RP_G_S"/>
        </listOfProducts>
        <kineticLaw>
          <math xmlns="http://www.w3.org/1998/Math/MathML">
            <apply>
              <times/>
              <ci> k15 </ci>
              <ci> RP </ci>
              <ci> G_S </ci>
            </apply>
          </math>
        </kineticLaw>
      </reaction>
      <reaction id="R17" reversible="false">
        <listOfReactants>
          <speciesReference species="G_S"/>
        </listOfReactants>
        <listOfProducts>
          <speciesReference species="Grb"/>
          <speciesReference species="SOS"/>
        </listOfProducts>
        <kineticLaw>
          <math xmlns="http://www.w3.org/1998/Math/MathML">
            <apply>
              <times/>
              <ci> k16 </ci>
              <ci> G_S </ci>
            </apply>
          </math>
        </kineticLaw>
      </reaction>
      <reaction id="R18" reversible="false">
        <listOfReactants>
          <speciesReference species="Grb"/>
          <speciesReference species="SOS"/>
        </listOfReactants>
        <listOfProducts>
          <speciesReference species="G_S"/>
        </listOfProducts>
        <kineticLaw>
          <math xmlns="http://www.w3.org/1998/Math/MathML">
            <apply>
              <times/>
              <ci> k17 </ci>
              <ci> Grb </ci>
              <ci> SOS </ci>
            </apply>
          </math>
        </kineticLaw>
      </reaction>
      <reaction id="R19" reversible="false">
        <listOfReactants>
          <speciesReference species="RP"/>
          <speciesReference species="Shc"/>
        </listOfReactants>
        <listOfProducts>
          <speciesReference species="RP_Sh"/>
        </listOfProducts>
        <kineticLaw>
          <math xmlns="http://www.w3.org/1998/Math/MathML">
            <apply>
              <times/>
              <ci> k18 </ci>
              <ci> RP </ci>
              <ci> Shc </ci>
            </apply>
          </math>
        </kineticLaw>
      </reaction>
      <reaction id="R20" reversible="false">
        <listOfReactants>
          <speciesReference species="RP_Sh"/>
        </listOfReactants>
        <listOfProducts>
          <speciesReference species="RP"/>
          <speciesReference species="Shc"/>
        </listOfProducts>
        <kineticLaw>
          <math xmlns="http://www.w3.org/1998/Math/MathML">
            <apply>
              <times/>
              <ci> k19 </ci>
              <ci> RP_Sh </ci>
            </apply>
          </math>
        </kineticLaw>
      </reaction>
      <reaction id="R21" reversible="false">
        <listOfReactants>
          <speciesReference species="RP_Sh"/>
        </listOfReactants>
        <listOfProducts>
          <speciesReference species="RP_ShP"/>
        </listOfProducts>
        <kineticLaw>
          <math xmlns="http://www.w3.org/1998/Math/MathML">
            <apply>
              <times/>
              <ci> k20 </ci>
              <ci> RP_Sh </ci>
            </apply>
          </math>
        </kineticLaw>
      </reaction>
      <reaction id="R22" reversible="false">
        <listOfReactants>
          <speciesReference species="RP_ShP"/>
        </listOfReactants>
        <listOfProducts>
          <speciesReference species="ShP"/>
          <speciesReference species="RP"/>
        </listOfProducts>
        <kineticLaw>
          <math xmlns="http://www.w3.org/1998/Math/MathML">
            <apply>
              <times/>
              <ci> k21 </ci>
              <ci> RP_ShP </ci>
            </apply>
          </math>
        </kineticLaw>
      </reaction>
      <reaction id="R23" reversible="false">
        <listOfReactants>
          <speciesReference species="ShP"/>
          <speciesReference species="RP"/>
        </listOfReactants>
        <listOfProducts>
          <speciesReference species="RP_ShP"/>
        </listOfProducts>
        <kineticLaw>
          <math xmlns="http://www.w3.org/1998/Math/MathML">
            <apply>
              <times/>
              <ci> k22 </ci>
              <ci> ShP </ci>
              <ci> RP </ci>
            </apply>
          </math>
        </kineticLaw>
      </reaction>
      <reaction id="R24" reversible="false">
        <listOfReactants>
          <speciesReference species="RP_ShP"/>
          <speciesReference species="Grb"/>
        </listOfReactants>
        <listOfProducts>
          <speciesReference species="RP_ShP_G"/>
        </listOfProducts>
        <kineticLaw>
          <math xmlns="http://www.w3.org/1998/Math/MathML">
            <apply>
              <times/>
              <ci> k23 </ci>
              <ci> RP_ShP </ci>
              <ci> Grb </ci>
            </apply>
          </math>
        </kineticLaw>
      </reaction>
      <reaction id="R25" reversible="false">
        <listOfReactants>
          <speciesReference species="RP_ShP_G"/>
        </listOfReactants>
        <listOfProducts>
          <speciesReference species="RP_ShP"/>
          <speciesReference species="Grb"/>
        </listOfProducts>
        <kineticLaw>
          <math xmlns="http://www.w3.org/1998/Math/MathML">
            <apply>
              <times/>
              <ci> k24 </ci>
              <ci> RP_ShP_G </ci>
            </apply>
          </math>
        </kineticLaw>
      </reaction>
      <reaction id="R26" reversible="false">
        <listOfReactants>
          <speciesReference species="RP_ShP_G"/>
        </listOfReactants>
        <listOfProducts>
          <speciesReference species="RP"/>
          <speciesReference species="ShP_G"/>
        </listOfProducts>
        <kineticLaw>
          <math xmlns="http://www.w3.org/1998/Math/MathML">
            <apply>
              <times/>
              <ci> k25 </ci>
              <ci> RP_ShP_G </ci>
            </apply>
          </math>
        </kineticLaw>
      </reaction>
      <reaction id="R27" reversible="false">
        <listOfReactants>
          <speciesReference species="RP"/>
          <speciesReference species="ShP_G"/>
        </listOfReactants>
        <listOfProducts>
          <speciesReference species="RP_ShP_G"/>
        </listOfProducts>
        <kineticLaw>
          <math xmlns="http://www.w3.org/1998/Math/MathML">
            <apply>
              <times/>
              <ci> k26 </ci>
              <ci> RP </ci>
              <ci> ShP_G </ci>
            </apply>
          </math>
        </kineticLaw>
      </reaction>
      <reaction id="R28" reversible="false">
        <listOfReactants>
          <speciesReference species="RP_ShP_G"/>
          <speciesReference species="SOS"/>
        </listOfReactants>
        <listOfProducts>
          <speciesReference species="RP_ShP_G_S"/>
        </listOfProducts>
        <kineticLaw>
          <math xmlns="http://www.w3.org/1998/Math/MathML">
            <apply>
              <times/>
              <ci> k27 </ci>
              <ci> RP_ShP_G </ci>
              <ci> SOS </ci>
            </apply>
          </math>
        </kineticLaw>
      </reaction>
      <reaction id="R29" reversible="false">
        <listOfReactants>
          <speciesReference species="RP_ShP_G_S"/>
        </listOfReactants>
        <listOfProducts>
          <speciesReference species="RP_ShP_G"/>
          <speciesReference species="SOS"/>
        </listOfProducts>
        <kineticLaw>
          <math xmlns="http://www.w3.org/1998/Math/MathML">
            <apply>
              <times/>
              <ci> k28 </ci>
              <ci> RP_ShP_G_S </ci>
            </apply>
          </math>
        </kineticLaw>
      </reaction>
      <reaction id="R30" reversible="false">
        <listOfReactants>
          <speciesReference species="RP_ShP_G_S"/>
        </listOfReactants>
        <listOfProducts>
          <speciesReference species="ShP_G_S"/>
          <speciesReference species="RP"/>
        </listOfProducts>
        <kineticLaw>
          <math xmlns="http://www.w3.org/1998/Math/MathML">
            <apply>
              <times/>
              <ci> k29 </ci>
              <ci> RP_ShP_G_S </ci>
            </apply>
          </math>
        </kineticLaw>
      </reaction>
      <reaction id="R31" reversible="false">
        <listOfReactants>
          <speciesReference species="ShP_G_S"/>
          <speciesReference species="RP"/>
        </listOfReactants>
        <listOfProducts>
          <speciesReference species="RP_ShP_G_S"/>
        </listOfProducts>
        <kineticLaw>
          <math xmlns="http://www.w3.org/1998/Math/MathML">
            <apply>
              <times/>
              <ci> k30 </ci>
              <ci> ShP_G_S </ci>
              <ci> RP </ci>
            </apply>
          </math>
        </kineticLaw>
      </reaction>
      <reaction id="R32" reversible="false">
        <listOfReactants>
          <speciesReference species="ShP_G"/>
          <speciesReference species="SOS"/>
        </listOfReactants>
        <listOfProducts>
          <speciesReference species="ShP_G_S"/>
        </listOfProducts>
        <kineticLaw>
          <math xmlns="http://www.w3.org/1998/Math/MathML">
            <apply>
              <times/>
              <ci> k31 </ci>
              <ci> ShP_G </ci>
              <ci> SOS </ci>
            </apply>
          </math>
        </kineticLaw>
      </reaction>
      <reaction id="R33" reversible="false">
        <listOfReactants>
          <speciesReference species="ShP_G_S"/>
        </listOfReactants>
        <listOfProducts>
          <speciesReference species="ShP_G"/>
          <speciesReference species="SOS"/>
        </listOfProducts>
        <kineticLaw>
          <math xmlns="http://www.w3.org/1998/Math/MathML">
            <apply>
              <times/>
              <ci> k32 </ci>
              <ci> ShP_G_S </ci>
            </apply>
          </math>
        </kineticLaw>
      </reaction>
      <reaction id="R34" reversible="false">
        <listOfReactants>
          <speciesReference species="ShP"/>
          <speciesReference species="Grb"/>
        </listOfReactants>
        <listOfProducts>
          <speciesReference species="ShP_G"/>
        </listOfProducts>
        <kineticLaw>
          <math xmlns="http://www.w3.org/1998/Math/MathML">
            <apply>
              <times/>
              <ci> k33 </ci>
              <ci> ShP </ci>
              <ci> Grb </ci>
            </apply>
          </math>
        </kineticLaw>
      </reaction>
      <reaction id="R35" reversible="false">
        <listOfReactants>
          <speciesReference species="ShP_G"/>
        </listOfReactants>
        <listOfProducts>
          <speciesReference species="ShP"/>
          <speciesReference species="Grb"/>
        </listOfProducts>
        <kineticLaw>
          <math xmlns="http://www.w3.org/1998/Math/MathML">
            <apply>
              <times/>
              <ci> k34 </ci>
              <ci> ShP_G </ci>
            </apply>
          </math>
        </kineticLaw>
      </reaction>
      <reaction id="R36" reversible="false">
        <listOfReactants>
          <speciesReference species="ShP_G_S"/>
        </listOfReactants>
        <listOfProducts>
          <speciesReference species="ShP"/>
          <speciesReference species="G_S"/>
        </listOfProducts>
        <kineticLaw>
          <math xmlns="http://www.w3.org/1998/Math/MathML">
            <apply>
              <times/>
              <ci> k35 </ci>
              <ci> ShP_G_S </ci>
            </apply>
          </math>
        </kineticLaw>
      </reaction>
      <reaction id="R37" reversible="false">
        <listOfReactants>
          <speciesReference species="ShP"/>
          <speciesReference species="G_S"/>
        </listOfReactants>
        <listOfProducts>
          <speciesReference species="ShP_G_S"/>
        </listOfProducts>
        <kineticLaw>
          <math xmlns="http://www.w3.org/1998/Math/MathML">
            <apply>
              <times/>
              <ci> k36 </ci>
              <ci> ShP </ci>
              <ci> G_S </ci>
            </apply>
          </math>
        </kineticLaw>
      </reaction>
      <reaction id="R38" reversible="false">
        <listOfReactants>
          <speciesReference species="RP_ShP"/>
          <speciesReference species="G_S"/>
        </listOfReactants>
        <listOfProducts>
          <speciesReference species="RP_ShP_G_S"/>
        </listOfProducts>
        <kineticLaw>
          <math xmlns="http://www.w3.org/1998/Math/MathML">
            <apply>
              <times/>
              <ci> k37 </ci>
              <ci> RP_ShP </ci>
              <ci> G_S </ci>
            </apply>
          </math>
        </kineticLaw>
      </reaction>
      <reaction id="R39" reversible="false">
        <listOfReactants>
          <speciesReference species="RP_ShP_G_S"/>
        </listOfReactants>
        <listOfProducts>
          <speciesReference species="RP_ShP"/>
          <speciesReference species="G_S"/>
        </listOfProducts>
        <kineticLaw>
          <math xmlns="http://www.w3.org/1998/Math/MathML">
            <apply>
              <times/>
              <ci> k38 </ci>
              <ci> RP_ShP_G_S </ci>
            </apply>
          </math>
        </kineticLaw>
      </reaction>
      <reaction id="R40" reversible="false">
        <listOfReactants>
          <speciesReference species="Ras_GDP"/>
        </listOfReactants>
        <listOfProducts>
          <speciesReference species="Ras"/>
          <speciesReference species="GDP"/>
        </listOfProducts>
        <kineticLaw>
          <math xmlns="http://www.w3.org/1998/Math/MathML">
            <apply>
              <times/>
              <ci> k39 </ci>
              <ci> Ras_GDP </ci>
            </apply>
          </math>
        </kineticLaw>
      </reaction>
      <reaction id="R41" reversible="false">
        <listOfReactants>
          <speciesReference species="Ras"/>
          <speciesReference species="GDP"/>
        </listOfReactants>
        <listOfProducts>
          <speciesReference species="Ras_GDP"/>
        </listOfProducts>
        <kineticLaw>
          <math xmlns="http://www.w3.org/1998/Math/MathML">
            <apply>
              <times/>
              <ci> k40 </ci>
              <ci> Ras </ci>
              <ci> GDP </ci>
            </apply>
          </math>
        </kineticLaw>
      </reaction>
      <reaction id="R42" reversible="false">
        <listOfReactants>
          <speciesReference species="Ras"/>
          <speciesReference species="GTP"/>
        </listOfReactants>
        <listOfProducts>
          <speciesReference species="Ras_GTP"/>
        </listOfProducts>
        <kineticLaw>
          <math xmlns="http://www.w3.org/1998/Math/MathML">
            <apply>
              <times/>
              <ci> k41 </ci>
              <ci> Ras </ci>
              <ci> GTP </ci>
            </apply>
          </math>
        </kineticLaw>
      </reaction>
      <reaction id="R43" reversible="false">
        <listOfReactants>
          <speciesReference species="Ras_GTP"/>
        </listOfReactants>
        <listOfProducts>
          <speciesReference species="Ras"/>
          <speciesReference species="GTP"/>
        </listOfProducts>
        <kineticLaw>
          <math xmlns="http://www.w3.org/1998/Math/MathML">
            <apply>
              <times/>
              <ci> k42 </ci>
              <ci> Ras_GTP </ci>
            </apply>
          </math>
        </kineticLaw>
      </reaction>
      <reaction id="R44" reversible="false">
        <listOfReactants>
          <speciesReference species="Ras_GTP"/>
        </listOfReactants>
        <listOfProducts>
          <speciesReference species="Ras_GDP"/>
        </listOfProducts>
        <kineticLaw>
          <math xmlns="http://www.w3.org/1998/Math/MathML">
            <apply>
              <times/>
              <ci> k43 </ci>
              <ci> Ras_GTP </ci>
            </apply>
          </math>
        </kineticLaw>
      </reaction>
      <reaction id="R45" reversible="false">
        <listOfReactants>
          <speciesReference species="RP_ShP_G_S"/>
          <speciesReference species="Ras_GDP"/>
        </listOfReactants>
        <listOfProducts>
          <speciesReference species="RP_ShP_G_S_Ras_GDP"/>
        </listOfProducts>
        <kineticLaw>
          <math xmlns="http://www.w3.org/1998/Math/MathML">
            <apply>
              <times/>
              <ci> k44 </ci>
              <ci> RP_ShP_G_S </ci>
              <ci> Ras_GDP </ci>
            </apply>
          </math>
        </kineticLaw>
      </reaction>
      <reaction id="R46" reversible="false">
        <listOfReactants>
          <speciesReference species="RP_ShP_G_S_Ras_GDP"/>
        </listOfReactants>
        <listOfProducts>
          <speciesReference species="RP_ShP_G_S"/>
          <speciesReference species="Ras_GDP"/>
        </listOfProducts>
        <kineticLaw>
          <math xmlns="http://www.w3.org/1998/Math/MathML">
            <apply>
              <times/>
              <ci> k45 </ci>
              <ci> RP_ShP_G_S_Ras_GDP </ci>
            </apply>
          </math>
        </kineticLaw>
      </reaction>
      <reaction id="R47" reversible="false">
        <listOfReactants>
          <speciesReference species="RP_ShP_G_S_Ras_GDP"/>
        </listOfReactants>
        <listOfProducts>
          <speciesReference species="RP_ShP_G_S_Ras"/>
          <speciesReference species="GDP"/>
        </listOfProducts>
        <kineticLaw>
          <math xmlns="http://www.w3.org/1998/Math/MathML">
            <apply>
              <times/>
              <ci> k46 </ci>
              <ci> RP_ShP_G_S_Ras_GDP </ci>
            </apply>
          </math>
        </kineticLaw>
      </reaction>
      <reaction id="R48" reversible="false">
        <listOfReactants>
          <speciesReference species="RP_ShP_G_S_Ras"/>
          <speciesReference species="GDP"/>
        </listOfReactants>
        <listOfProducts>
          <speciesReference species="RP_ShP_G_S_Ras_GDP"/>
        </listOfProducts>
        <kineticLaw>
          <math xmlns="http://www.w3.org/1998/Math/MathML">
            <apply>
              <times/>
              <ci> k47 </ci>
              <ci> RP_ShP_G_S_Ras </ci>
              <ci> GDP </ci>
            </apply>
          </math>
        </kineticLaw>
      </reaction>
      <reaction id="R49" reversible="false">
        <listOfReactants>
          <speciesReference species="RP_ShP_G_S_Ras"/>
          <speciesReference species="GTP"/>
        </listOfReactants>
        <listOfProducts>
          <speciesReference species="RP_ShP_G_S_Ras_GTP"/>
        </listOfProducts>
        <kineticLaw>
          <math xmlns="http://www.w3.org/1998/Math/MathML">
            <apply>
              <times/>
              <ci> k48 </ci>
              <ci> RP_ShP_G_S_Ras </ci>
              <ci> GTP </ci>
            </apply>
          </math>
        </kineticLaw>
      </reaction>
      <reaction id="R50" reversible="false">
        <listOfReactants>
          <speciesReference species="RP_ShP_G_S_Ras_GTP"/>
        </listOfReactants>
        <listOfProducts>
          <speciesReference species="RP_ShP_G_S_Ras"/>
          <speciesReference species="GTP"/>
        </listOfProducts>
        <kineticLaw>
          <math xmlns="http://www.w3.org/1998/Math/MathML">
            <apply>
              <times/>
              <ci> k49 </ci>
              <ci> RP_ShP_G_S_Ras_GTP </ci>
            </apply>
          </math>
        </kineticLaw>
      </reaction>
      <reaction id="R51" reversible="false">
        <listOfReactants>
          <speciesReference species="RP_ShP_G_S_Ras_GTP"/>
        </listOfReactants>
        <listOfProducts>
          <speciesReference species="RP_ShP_G_S"/>
          <speciesReference species="Ras_GTP"/>
        </listOfProducts>
        <kineticLaw>
          <math xmlns="http://www.w3.org/1998/Math/MathML">
            <apply>
              <times/>
              <ci> k50 </ci>
              <ci> RP_ShP_G_S_Ras_GTP </ci>
            </apply>
          </math>
        </kineticLaw>
      </reaction>
      <reaction id="R52" reversible="false">
        <listOfReactants>
          <speciesReference species="RP_ShP_G_S"/>
          <speciesReference species="Ras_GTP"/>
        </listOfReactants>
        <listOfProducts>
          <speciesReference species="RP_ShP_G_S_Ras_GTP"/>
        </listOfProducts>
        <kineticLaw>
          <math xmlns="http://www.w3.org/1998/Math/MathML">
            <apply>
              <times/>
              <ci> k51 </ci>
              <ci> RP_ShP_G_S </ci>
              <ci> Ras_GTP </ci>
            </apply>
          </math>
        </kineticLaw>
      </reaction>
      <reaction id="R53" reversible="false">
        <listOfReactants>
          <speciesReference species="RP_ShP_G_S"/>
          <speciesReference species="Ras"/>
        </listOfReactants>
        <listOfProducts>
          <speciesReference species="RP_ShP_G_S_Ras"/>
        </listOfProducts>
        <kineticLaw>
          <math xmlns="http://www.w3.org/1998/Math/MathML">
            <apply>
              <times/>
              <ci> k52 </ci>
              <ci> RP_ShP_G_S </ci>
              <ci> Ras </ci>
            </apply>
          </math>
        </kineticLaw>
      </reaction>
      <reaction id="R54" reversible="false">
        <listOfReactants>
          <speciesReference species="RP_ShP_G_S_Ras"/>
        </listOfReactants>
        <listOfProducts>
          <speciesReference species="RP_ShP_G_S"/>
          <speciesReference species="Ras"/>
        </listOfProducts>
        <kineticLaw>
          <math xmlns="http://www.w3.org/1998/Math/MathML">
            <apply>
              <times/>
              <ci> k53 </ci>
              <ci> RP_ShP_G_S_Ras </ci>
            </apply>
          </math>
        </kineticLaw>
      </reaction>
      <reaction id="R55" reversible="false">
        <listOfReactants>
          <speciesReference species="RP_G_S"/>
          <speciesReference species="Ras_GDP"/>
        </listOfReactants>
        <listOfProducts>
          <speciesReference species="RP_G_S_Ras_GDP"/>
        </listOfProducts>
        <kineticLaw>
          <math xmlns="http://www.w3.org/1998/Math/MathML">
            <apply>
              <times/>
              <ci> k54 </ci>
              <ci> RP_G_S </ci>
              <ci> Ras_GDP </ci>
            </apply>
          </math>
        </kineticLaw>
      </reaction>
      <reaction id="R56" reversible="false">
        <listOfReactants>
          <speciesReference species="RP_G_S_Ras_GDP"/>
        </listOfReactants>
        <listOfProducts>
          <speciesReference species="RP_G_S"/>
          <speciesReference species="Ras_GDP"/>
        </listOfProducts>
        <kineticLaw>
          <math xmlns="http://www.w3.org/1998/Math/MathML">
            <apply>
              <times/>
              <ci> k55 </ci>
              <ci> RP_G_S_Ras_GDP </ci>
            </apply>
          </math>
        </kineticLaw>
      </reaction>
      <reaction id="R57" reversible="false">
        <listOfReactants>
          <speciesReference species="RP_G_S_Ras_GDP"/>
        </listOfReactants>
        <listOfProducts>
          <speciesReference species="RP_G_S_Ras"/>
          <speciesReference species="GDP"/>
        </listOfProducts>
        <kineticLaw>
          <math xmlns="http://www.w3.org/1998/Math/MathML">
            <apply>
              <times/>
              <ci> k56 </ci>
              <ci> RP_G_S_Ras_GDP </ci>
            </apply>
          </math>
        </kineticLaw>
      </reaction>
      <reaction id="R58" reversible="false">
        <listOfReactants>
          <speciesReference species="RP_G_S_Ras"/>
          <speciesReference species="GDP"/>
        </listOfReactants>
        <listOfProducts>
          <speciesReference species="RP_G_S_Ras_GDP"/>
        </listOfProducts>
        <kineticLaw>
          <math xmlns="http://www.w3.org/1998/Math/MathML">
            <apply>
              <times/>
              <ci> k57 </ci>
              <ci> RP_G_S_Ras </ci>
              <ci> GDP </ci>
            </apply>
          </math>
        </kineticLaw>
      </reaction>
      <reaction id="R59" reversible="false">
        <listOfReactants>
          <speciesReference species="RP_G_S_Ras"/>
          <speciesReference species="GTP"/>
        </listOfReactants>
        <listOfProducts>
          <speciesReference species="RP_G_S_Ras_GTP"/>
        </listOfProducts>
        <kineticLaw>
          <math xmlns="http://www.w3.org/1998/Math/MathML">
            <apply>
              <times/>
              <ci> k58 </ci>
              <ci> RP_G_S_Ras </ci>
              <ci> GTP </ci>
            </apply>
          </math>
        </kineticLaw>
      </reaction>
      <reaction id="R60" reversible="false">
        <listOfReactants>
          <speciesReference species="RP_G_S_Ras_GTP"/>
        </listOfReactants>
        <listOfProducts>
          <speciesReference species="RP_G_S_Ras"/>
          <speciesReference species="GTP"/>
        </listOfProducts>
        <kineticLaw>
          <math xmlns="http://www.w3.org/1998/Math/MathML">
            <apply>
              <times/>
              <ci> k59 </ci>
              <ci> RP_G_S_Ras_GTP </ci>
            </apply>
          </math>
        </kineticLaw>
      </reaction>
      <reaction id="R61" reversible="false">
        <listOfReactants>
          <speciesReference species="RP_G_S_Ras_GTP"/>
        </listOfReactants>
        <listOfProducts>
          <speciesReference species="RP_G_S"/>
          <speciesReference species="Ras_GTP"/>
        </listOfProducts>
        <kineticLaw>
          <math xmlns="http://www.w3.org/1998/Math/MathML">
            <apply>
              <times/>
              <ci> k60 </ci>
              <ci> RP_G_S_Ras_GTP </ci>
            </apply>
          </math>
        </kineticLaw>
      </reaction>
      <reaction id="R62" reversible="false">
        <listOfReactants>
          <speciesReference species="RP_G_S"/>
          <speciesReference species="Ras_GTP"/>
        </listOfReactants>
        <listOfProducts>
          <speciesReference species="RP_G_S_Ras_GTP"/>
        </listOfProducts>
        <kineticLaw>
          <math xmlns="http://www.w3.org/1998/Math/MathML">
            <apply>
              <times/>
              <ci> k61 </ci>
              <ci> RP_G_S </ci>
              <ci> Ras_GTP </ci>
            </apply>
          </math>
        </kineticLaw>
      </reaction>
      <reaction id="R63" reversible="false">
        <listOfReactants>
          <speciesReference species="RP_G_S"/>
          <speciesReference species="Ras"/>
        </listOfReactants>
        <listOfProducts>
          <speciesReference species="RP_G_S_Ras"/>
        </listOfProducts>
        <kineticLaw>
          <math xmlns="http://www.w3.org/1998/Math/MathML">
            <apply>
              <times/>
              <ci> k62 </ci>
              <ci> RP_G_S </ci>
              <ci> Ras </ci>
            </apply>
          </math>
        </kineticLaw>
      </reaction>
      <reaction id="R64" reversible="false">
        <listOfReactants>
          <speciesReference species="RP_G_S_Ras"/>
        </listOfReactants>
        <listOfProducts>
          <speciesReference species="RP_G_S"/>
          <speciesReference species="Ras"/>
        </listOfProducts>
        <kineticLaw>
          <math xmlns="http://www.w3.org/1998/Math/MathML">
            <apply>
              <times/>
              <ci> k63 </ci>
              <ci> RP_G_S_Ras </ci>
            </apply>
          </math>
        </kineticLaw>
      </reaction>
      <reaction id="R65" reversible="false">
        <listOfReactants>
          <speciesReference species="Raf"/>
          <speciesReference species="Ras_GTP"/>
        </listOfReactants>
        <listOfProducts>
          <speciesReference species="Raf_Ras_GTP"/>
        </listOfProducts>
        <kineticLaw>
          <math xmlns="http://www.w3.org/1998/Math/MathML">
            <apply>
              <times/>
              <ci> k64 </ci>
              <ci> Raf </ci>
              <ci> Ras_GTP </ci>
            </apply>
          </math>
        </kineticLaw>
      </reaction>
      <reaction id="R66" reversible="false">
        <listOfReactants>
          <speciesReference species="Raf_Ras_GTP"/>
        </listOfReactants>
        <listOfProducts>
          <speciesReference species="Raf"/>
          <speciesReference species="Ras_GTP"/>
        </listOfProducts>
        <kineticLaw>
          <math xmlns="http://www.w3.org/1998/Math/MathML">
            <apply>
              <times/>
              <ci> k65 </ci>
              <ci> Raf_Ras_GTP </ci>
            </apply>
          </math>
        </kineticLaw>
      </reaction>
      <reaction id="R67" reversible="false">
        <listOfReactants>
          <speciesReference species="Raf_Ras_GTP"/>
        </listOfReactants>
        <listOfProducts>
          <speciesReference species="RafP"/>
          <speciesReference species="Ras_GTP"/>
        </listOfProducts>
        <kineticLaw>
          <math xmlns="http://www.w3.org/1998/Math/MathML">
            <apply>
              <times/>
              <ci> k66 </ci>
              <ci> Raf_Ras_GTP </ci>
            </apply>
          </math>
        </kineticLaw>
      </reaction>
      <reaction id="R68" reversible="false">
        <listOfReactants>
          <speciesReference species="RafP"/>
          <speciesReference species="Pase1"/>
        </listOfReactants>
        <listOfProducts>
          <speciesReference species="RafP_Pase1"/>
        </listOfProducts>
        <kineticLaw>
          <math xmlns="http://www.w3.org/1998/Math/MathML">
            <apply>
              <times/>
              <ci> k67 </ci>
              <ci> RafP </ci>
              <ci> Pase1 </ci>
            </apply>
          </math>
        </kineticLaw>
      </reaction>
      <reaction id="R69" reversible="false">
        <listOfReactants>
          <speciesReference species="RafP_Pase1"/>
        </listOfReactants>
        <listOfProducts>
          <speciesReference species="RafP"/>
          <speciesReference species="Pase1"/>
        </listOfProducts>
        <kineticLaw>
          <math xmlns="http://www.w3.org/1998/Math/MathML">
            <apply>
              <times/>
              <ci> k68 </ci>
              <ci> RafP_Pase1 </ci>
            </apply>
          </math>
        </kineticLaw>
      </reaction>
      <reaction id="R70" reversible="false">
        <listOfReactants>
          <speciesReference species="RafP_Pase1"/>
        </listOfReactants>
        <listOfProducts>
          <speciesReference species="Raf"/>
          <speciesReference species="Pase1"/>
        </listOfProducts>
        <kineticLaw>
          <math xmlns="http://www.w3.org/1998/Math/MathML">
            <apply>
              <times/>
              <ci> k69 </ci>
              <ci> RafP_Pase1 </ci>
            </apply>
          </math>
        </kineticLaw>
      </reaction>
      <reaction id="R71" reversible="false">
        <listOfReactants>
          <speciesReference species="MEK"/>
          <speciesReference species="RafP"/>
        </listOfReactants>
        <listOfProducts>
          <speciesReference species="MEK_RafP"/>
        </listOfProducts>
        <kineticLaw>
          <math xmlns="http://www.w3.org/1998/Math/MathML">
            <apply>
              <times/>
              <ci> k70 </ci>
              <ci> MEK </ci>
              <ci> RafP </ci>
            </apply>
          </math>
        </kineticLaw>
      </reaction>
      <reaction id="R72" reversible="false">
        <listOfReactants>
          <speciesReference species="MEK_RafP"/>
        </listOfReactants>
        <listOfProducts>
          <speciesReference species="MEK"/>
          <speciesReference species="RafP"/>
        </listOfProducts>
        <kineticLaw>
          <math xmlns="http://www.w3.org/1998/Math/MathML">
            <apply>
              <times/>
              <ci> k71 </ci>
              <ci> MEK_RafP </ci>
            </apply>
          </math>
        </kineticLaw>
      </reaction>
      <reaction id="R73" reversible="false">
        <listOfReactants>
          <speciesReference species="MEK_RafP"/>
        </listOfReactants>
        <listOfProducts>
          <speciesReference species="RafP"/>
          <speciesReference species="MEKP"/>
        </listOfProducts>
        <kineticLaw>
          <math xmlns="http://www.w3.org/1998/Math/MathML">
            <apply>
              <times/>
              <ci> k72 </ci>
              <ci> MEK_RafP </ci>
            </apply>
          </math>
        </kineticLaw>
      </reaction>
      <reaction id="R74" reversible="false">
        <listOfReactants>
          <speciesReference species="MEKP"/>
          <speciesReference species="RafP"/>
        </listOfReactants>
        <listOfProducts>
          <speciesReference species="MEKP_RafP"/>
        </listOfProducts>
        <kineticLaw>
          <math xmlns="http://www.w3.org/1998/Math/MathML">
            <apply>
              <times/>
              <ci> k73 </ci>
              <ci> MEKP </ci>
              <ci> RafP </ci>
            </apply>
          </math>
        </kineticLaw>
      </reaction>
      <reaction id="R75" reversible="false">
        <listOfReactants>
          <speciesReference species="MEKP_RafP"/>
        </listOfReactants>
        <listOfProducts>
          <speciesReference species="MEKP"/>
          <speciesReference species="RafP"/>
        </listOfProducts>
        <kineticLaw>
          <math xmlns="http://www.w3.org/1998/Math/MathML">
            <apply>
              <times/>
              <ci> k74 </ci>
              <ci> MEKP_RafP </ci>
            </apply>
          </math>
        </kineticLaw>
      </reaction>
      <reaction id="R76" reversible="false">
        <listOfReactants>
          <speciesReference species="MEKP_RafP"/>
        </listOfReactants>
        <listOfProducts>
          <speciesReference species="MEKPP"/>
          <speciesReference species="RafP"/>
        </listOfProducts>
        <kineticLaw>
          <math xmlns="http://www.w3.org/1998/Math/MathML">
            <apply>
              <times/>
              <ci> k75 </ci>
              <ci> MEKP_RafP </ci>
            </apply>
          </math>
        </kineticLaw>
      </reaction>
      <reaction id="R77" reversible="false">
        <listOfReactants>
          <speciesReference species="MEKPP"/>
          <speciesReference species="Pase2"/>
        </listOfReactants>
        <listOfProducts>
          <speciesReference species="MEKPP_Pase2"/>
        </listOfProducts>
        <kineticLaw>
          <math xmlns="http://www.w3.org/1998/Math/MathML">
            <apply>
              <times/>
              <ci> k76 </ci>
              <ci> MEKPP </ci>
              <ci> Pase2 </ci>
            </apply>
          </math>
        </kineticLaw>
      </reaction>
      <reaction id="R78" reversible="false">
        <listOfReactants>
          <speciesReference species="MEKPP_Pase2"/>
        </listOfReactants>
        <listOfProducts>
          <speciesReference species="MEKPP"/>
          <speciesReference species="Pase2"/>
        </listOfProducts>
        <kineticLaw>
          <math xmlns="http://www.w3.org/1998/Math/MathML">
            <apply>
              <times/>
              <ci> k77 </ci>
              <ci> MEKPP_Pase2 </ci>
            </apply>
          </math>
        </kineticLaw>
      </reaction>
      <reaction id="R79" reversible="false">
        <listOfReactants>
          <speciesReference species="MEKPP_Pase2"/>
        </listOfReactants>
        <listOfProducts>
          <speciesReference species="MEKP"/>
          <speciesReference species="Pase2"/>
        </listOfProducts>
        <kineticLaw>
          <math xmlns="http://www.w3.org/1998/Math/MathML">
            <apply>
              <times/>
              <ci> k78 </ci>
              <ci> MEKPP_Pase2 </ci>
            </apply>
          </math>
        </kineticLaw>
      </reaction>
      <reaction id="R80" reversible="false">
        <listOfReactants>
          <speciesReference species="MEKP"/>
          <speciesReference species="Pase2"/>
        </listOfReactants>
        <listOfProducts>
          <speciesReference species="MEKP_Pase2"/>
        </listOfProducts>
        <kineticLaw>
          <math xmlns="http://www.w3.org/1998/Math/MathML">
            <apply>
              <times/>
              <ci> k79 </ci>
              <ci> MEKP </ci>
              <ci> Pase2 </ci>
            </apply>
          </math>
        </kineticLaw>
      </reaction>
      <reaction id="R81" reversible="false">
        <listOfReactants>
          <speciesReference species="MEKP_Pase2"/>
        </listOfReactants>
        <listOfProducts>
          <speciesReference species="MEKP"/>
          <speciesReference species="Pase2"/>
        </listOfProducts>
        <kineticLaw>
          <math xmlns="http://www.w3.org/1998/Math/MathML">
            <apply>
              <times/>
              <ci> k80 </ci>
              <ci> MEKP_Pase2 </ci>
            </apply>
          </math>
        </kineticLaw>
      </reaction>
      <reaction id="R82" reversible="false">
        <listOfReactants>
          <speciesReference species="MEKP_Pase2"/>
        </listOfReactants>
        <listOfProducts>
          <speciesReference species="MEK"/>
          <speciesReference species="Pase2"/>
        </listOfProducts>
        <kineticLaw>
          <math xmlns="http://www.w3.org/1998/Math/MathML">
            <apply>
              <times/>
              <ci> k81 </ci>
              <ci> MEKP_Pase2 </ci>
            </apply>
          </math>
        </kineticLaw>
      </reaction>
      <reaction id="R83" reversible="false">
        <listOfReactants>
          <speciesReference species="ERK"/>
          <speciesReference species="MEKPP"/>
        </listOfReactants>
        <listOfProducts>
          <speciesReference species="ERK_MEKPP"/>
        </listOfProducts>
        <kineticLaw>
          <math xmlns="http://www.w3.org/1998/Math/MathML">
            <apply>
              <times/>
              <ci> k82 </ci>
              <ci> ERK </ci>
              <ci> MEKPP </ci>
            </apply>
          </math>
        </kineticLaw>
      </reaction>
      <reaction id="R84" reversible="false">
        <listOfReactants>
          <speciesReference species="ERK_MEKPP"/>
        </listOfReactants>
        <listOfProducts>
          <speciesReference species="ERK"/>
          <speciesReference species="MEKPP"/>
        </listOfProducts>
        <kineticLaw>
          <math xmlns="http://www.w3.org/1998/Math/MathML">
            <apply>
              <times/>
              <ci> k83 </ci>
              <ci> ERK_MEKPP </ci>
            </apply>
          </math>
        </kineticLaw>
      </reaction>
      <reaction id="R85" reversible="false">
        <listOfReactants>
          <speciesReference species="ERK_MEKPP"/>
        </listOfReactants>
        <listOfProducts>
          <speciesReference species="ERKP"/>
          <speciesReference species="MEKPP"/>
        </listOfProducts>
        <kineticLaw>
          <math xmlns="http://www.w3.org/1998/Math/MathML">
            <apply>
              <times/>
              <ci> k84 </ci>
              <ci> ERK_MEKPP </ci>
            </apply>
          </math>
        </kineticLaw>
      </reaction>
      <reaction id="R86" reversible="false">
        <listOfReactants>
          <speciesReference species="ERKP"/>
          <speciesReference species="MEKPP"/>
        </listOfReactants>
        <listOfProducts>
          <speciesReference species="ERKP_MEKPP"/>
        </listOfProducts>
        <kineticLaw>
          <math xmlns="http://www.w3.org/1998/Math/MathML">
            <apply>
              <times/>
              <ci> k85 </ci>
              <ci> ERKP </ci>
              <ci> MEKPP </ci>
            </apply>
          </math>
        </kineticLaw>
      </reaction>
      <reaction id="R87" reversible="false">
        <listOfReactants>
          <speciesReference species="ERKP_MEKPP"/>
        </listOfReactants>
        <listOfProducts>
          <speciesReference species="ERKP"/>
          <speciesReference species="MEKPP"/>
        </listOfProducts>
        <kineticLaw>
          <math xmlns="http://www.w3.org/1998/Math/MathML">
            <apply>
              <times/>
              <ci> k86 </ci>
              <ci> ERKP_MEKPP </ci>
            </apply>
          </math>
        </kineticLaw>
      </reaction>
      <reaction id="R88" reversible="false">
        <listOfReactants>
          <speciesReference species="ERKP_MEKPP"/>
        </listOfReactants>
        <listOfProducts>
          <speciesReference species="ERKPP"/>
          <speciesReference species="MEKPP"/>
        </listOfProducts>
        <kineticLaw>
          <math xmlns="http://www.w3.org/1998/Math/MathML">
            <apply>
              <times/>
              <ci> k87 </ci>
              <ci> ERKP_MEKPP </ci>
            </apply>
          </math>
        </kineticLaw>
      </reaction>
      <reaction id="R89" reversible="false">
        <listOfReactants>
          <speciesReference species="ERKPP"/>
          <speciesReference species="Pase3"/>
        </listOfReactants>
        <listOfProducts>
          <speciesReference species="ERKPP_Pase3"/>
        </listOfProducts>
        <kineticLaw>
          <math xmlns="http://www.w3.org/1998/Math/MathML">
            <apply>
              <times/>
              <ci> k88 </ci>
              <ci> ERKPP </ci>
              <ci> Pase3 </ci>
            </apply>
          </math>
        </kineticLaw>
      </reaction>
      <reaction id="R90" reversible="false">
        <listOfReactants>
          <speciesReference species="ERKPP_Pase3"/>
        </listOfReactants>
        <listOfProducts>
          <speciesReference species="ERKPP"/>
          <speciesReference species="Pase3"/>
        </listOfProducts>
        <kineticLaw>
          <math xmlns="http://www.w3.org/1998/Math/MathML">
            <apply>
              <times/>
              <ci> k89 </ci>
              <ci> ERKPP_Pase3 </ci>
            </apply>
          </math>
        </kineticLaw>
      </reaction>
      <reaction id="R91" reversible="false">
        <listOfReactants>
          <speciesReference species="ERKPP_Pase3"/>
        </listOfReactants>
        <listOfProducts>
          <speciesReference species="ERKP"/>
          <speciesReference species="Pase3"/>
        </listOfProducts>
        <kineticLaw>
          <math xmlns="http://www.w3.org/1998/Math/MathML">
            <apply>
              <times/>
              <ci> k90 </ci>
              <ci> ERKPP_Pase3 </ci>
            </apply>
          </math>
        </kineticLaw>
      </reaction>
      <reaction id="R92" reversible="false">
        <listOfReactants>
          <speciesReference species="ERKP"/>
          <speciesReference species="Pase3"/>
        </listOfReactants>
        <listOfProducts>
          <speciesReference species="ERKP_Pase3"/>
        </listOfProducts>
        <kineticLaw>
          <math xmlns="http://www.w3.org/1998/Math/MathML">
            <apply>
              <times/>
              <ci> k91 </ci>
              <ci> ERKP </ci>
              <ci> Pase3 </ci>
            </apply>
          </math>
        </kineticLaw>
      </reaction>
      <reaction id="R93" reversible="false">
        <listOfReactants>
          <speciesReference species="ERKP_Pase3"/>
        </listOfReactants>
        <listOfProducts>
          <speciesReference species="ERKP"/>
          <speciesReference species="Pase3"/>
        </listOfProducts>
        <kineticLaw>
          <math xmlns="http://www.w3.org/1998/Math/MathML">
            <apply>
              <times/>
              <ci> k92 </ci>
              <ci> ERKP_Pase3 </ci>
            </apply>
          </math>
        </kineticLaw>
      </reaction>
      <reaction id="R94" reversible="false">
        <listOfReactants>
          <speciesReference species="ERKP_Pase3"/>
        </listOfReactants>
        <listOfProducts>
          <speciesReference species="ERK"/>
          <speciesReference species="Pase3"/>
        </listOfProducts>
        <kineticLaw>
          <math xmlns="http://www.w3.org/1998/Math/MathML">
            <apply>
              <times/>
              <ci> k93 </ci>
              <ci> ERKP_Pase3 </ci>
            </apply>
          </math>
        </kineticLaw>
      </reaction>
      <reaction id="R95" reversible="false">
        <listOfReactants>
          <speciesReference species="GAP"/>
          <speciesReference species="RP"/>
        </listOfReactants>
        <listOfProducts>
          <speciesReference species="RP_GAP"/>
        </listOfProducts>
        <kineticLaw>
          <math xmlns="http://www.w3.org/1998/Math/MathML">
            <apply>
              <times/>
              <ci> k94 </ci>
              <ci> GAP </ci>
              <ci> RP </ci>
            </apply>
          </math>
        </kineticLaw>
      </reaction>
      <reaction id="R96" reversible="false">
        <listOfReactants>
          <speciesReference species="RP_GAP"/>
        </listOfReactants>
        <listOfProducts>
          <speciesReference species="GAP"/>
          <speciesReference species="RP"/>
        </listOfProducts>
        <kineticLaw>
          <math xmlns="http://www.w3.org/1998/Math/MathML">
            <apply>
              <times/>
              <ci> k95 </ci>
              <ci> RP_GAP </ci>
            </apply>
          </math>
        </kineticLaw>
      </reaction>
      <reaction id="R97" reversible="false">
        <listOfReactants>
          <speciesReference species="Ras_GTP"/>
          <speciesReference species="RP_GAP"/>
        </listOfReactants>
        <listOfProducts>
          <speciesReference species="RP_GAP_Ras_GTP"/>
        </listOfProducts>
        <kineticLaw>
          <math xmlns="http://www.w3.org/1998/Math/MathML">
            <apply>
              <times/>
              <ci> k96 </ci>
              <ci> Ras_GTP </ci>
              <ci> RP_GAP </ci>
            </apply>
          </math>
        </kineticLaw>
      </reaction>
      <reaction id="R98" reversible="false">
        <listOfReactants>
          <speciesReference species="RP_GAP_Ras_GTP"/>
        </listOfReactants>
        <listOfProducts>
          <speciesReference species="Ras_GTP"/>
          <speciesReference species="RP_GAP"/>
        </listOfProducts>
        <kineticLaw>
          <math xmlns="http://www.w3.org/1998/Math/MathML">
            <apply>
              <times/>
              <ci> k97 </ci>
              <ci> RP_GAP_Ras_GTP </ci>
            </apply>
          </math>
        </kineticLaw>
      </reaction>
      <reaction id="R99" reversible="false">
        <listOfReactants>
          <speciesReference species="RP_GAP_Ras_GTP"/>
        </listOfReactants>
        <listOfProducts>
          <speciesReference species="RP_GAP"/>
          <speciesReference species="Ras_GDP"/>
        </listOfProducts>
        <kineticLaw>
          <math xmlns="http://www.w3.org/1998/Math/MathML">
            <apply>
              <times/>
              <ci> k98 </ci>
              <ci> RP_GAP_Ras_GTP </ci>
            </apply>
          </math>
        </kineticLaw>
      </reaction>
      <reaction id="R100" reversible="false">
        <listOfReactants>
          <speciesReference species="RP_ShP_G_S"/>
          <speciesReference species="ERKPP"/>
        </listOfReactants>
        <listOfProducts>
          <speciesReference species="RP_ShP_G_S_ERKPP"/>
        </listOfProducts>
        <kineticLaw>
          <math xmlns="http://www.w3.org/1998/Math/MathML">
            <apply>
              <times/>
              <ci> k99 </ci>
              <ci> RP_ShP_G_S </ci>
              <ci> ERKPP </ci>
            </apply>
          </math>
        </kineticLaw>
      </reaction>
      <reaction id="R101" reversible="false">
        <listOfReactants>
          <speciesReference species="RP_ShP_G_S_ERKPP"/>
        </listOfReactants>
        <listOfProducts>
          <speciesReference species="RP_ShP_G_S"/>
          <speciesReference species="ERKPP"/>
        </listOfProducts>
        <kineticLaw>
          <math xmlns="http://www.w3.org/1998/Math/MathML">
            <apply>
              <times/>
              <ci> k100 </ci>
              <ci> RP_ShP_G_S_ERKPP </ci>
            </apply>
          </math>
        </kineticLaw>
      </reaction>
      <reaction id="R102" reversible="false">
        <listOfReactants>
          <speciesReference species="RP_ShP_G_S_ERKPP"/>
        </listOfReactants>
        <listOfProducts>
          <speciesReference species="RP_ShP_G"/>
          <speciesReference species="ERKPP"/>
          <speciesReference species="SOSP"/>
        </listOfProducts>
        <kineticLaw>
          <math xmlns="http://www.w3.org/1998/Math/MathML">
            <apply>
              <times/>
              <ci> k101 </ci>
              <ci> RP_ShP_G_S_ERKPP </ci>
            </apply>
          </math>
        </kineticLaw>
      </reaction>
      <reaction id="R103" reversible="false">
        <listOfReactants>
          <speciesReference species="RP_G_S"/>
          <speciesReference species="ERKPP"/>
        </listOfReactants>
        <listOfProducts>
          <speciesReference species="RP_G_S_ERKPP"/>
        </listOfProducts>
        <kineticLaw>
          <math xmlns="http://www.w3.org/1998/Math/MathML">
            <apply>
              <times/>
              <ci> k102 </ci>
              <ci> RP_G_S </ci>
              <ci> ERKPP </ci>
            </apply>
          </math>
        </kineticLaw>
      </reaction>
      <reaction id="R104" reversible="false">
        <listOfReactants>
          <speciesReference species="RP_G_S_ERKPP"/>
        </listOfReactants>
        <listOfProducts>
          <speciesReference species="RP_G_S"/>
          <speciesReference species="ERKPP"/>
        </listOfProducts>
        <kineticLaw>
          <math xmlns="http://www.w3.org/1998/Math/MathML">
            <apply>
              <times/>
              <ci> k103 </ci>
              <ci> RP_G_S_ERKPP </ci>
            </apply>
          </math>
        </kineticLaw>
      </reaction>
      <reaction id="R105" reversible="false">
        <listOfReactants>
          <speciesReference species="RP_G_S_ERKPP"/>
        </listOfReactants>
        <listOfProducts>
          <speciesReference species="RP_G"/>
          <speciesReference species="SOSP"/>
          <speciesReference species="ERKPP"/>
        </listOfProducts>
        <kineticLaw>
          <math xmlns="http://www.w3.org/1998/Math/MathML">
            <apply>
              <times/>
              <ci> k104 </ci>
              <ci> RP_G_S_ERKPP </ci>
            </apply>
          </math>
        </kineticLaw>
      </reaction>
      <reaction id="R106" reversible="false">
        <listOfReactants>
          <speciesReference species="SOSP"/>
          <speciesReference species="Pase5"/>
        </listOfReactants>
        <listOfProducts>
          <speciesReference species="SOSP_Pase5"/>
        </listOfProducts>
        <kineticLaw>
          <math xmlns="http://www.w3.org/1998/Math/MathML">
            <apply>
              <times/>
              <ci> k105 </ci>
              <ci> SOSP </ci>
              <ci> Pase5 </ci>
            </apply>
          </math>
        </kineticLaw>
      </reaction>
      <reaction id="R107" reversible="false">
        <listOfReactants>
          <speciesReference species="SOSP_Pase5"/>
        </listOfReactants>
        <listOfProducts>
          <speciesReference species="SOSP"/>
          <speciesReference species="Pase5"/>
        </listOfProducts>
        <kineticLaw>
          <math xmlns="http://www.w3.org/1998/Math/MathML">
            <apply>
              <times/>
              <ci> k106 </ci>
              <ci> SOSP_Pase5 </ci>
            </apply>
          </math>
        </kineticLaw>
      </reaction>
      <reaction id="R108" reversible="false">
        <listOfReactants>
          <speciesReference species="SOSP_Pase5"/>
        </listOfReactants>
        <listOfProducts>
          <speciesReference species="SOS"/>
          <speciesReference species="Pase5"/>
        </listOfProducts>
        <kineticLaw>
          <math xmlns="http://www.w3.org/1998/Math/MathML">
            <apply>
              <times/>
              <ci> k107 </ci>
              <ci> SOSP_Pase5 </ci>
            </apply>
          </math>
        </kineticLaw>
      </reaction>
      <reaction id="R109" reversible="false">
        <listOfReactants>
          <speciesReference species="RP_G"/>
          <speciesReference species="GAB"/>
        </listOfReactants>
        <listOfProducts>
          <speciesReference species="RP_G_GAB"/>
        </listOfProducts>
        <kineticLaw>
          <math xmlns="http://www.w3.org/1998/Math/MathML">
            <apply>
              <times/>
              <ci> k108 </ci>
              <ci> RP_G </ci>
              <ci> GAB </ci>
            </apply>
          </math>
        </kineticLaw>
      </reaction>
      <reaction id="R110" reversible="false">
        <listOfReactants>
          <speciesReference species="RP_G_GAB"/>
        </listOfReactants>
        <listOfProducts>
          <speciesReference species="RP_G"/>
          <speciesReference species="GAB"/>
        </listOfProducts>
        <kineticLaw>
          <math xmlns="http://www.w3.org/1998/Math/MathML">
            <apply>
              <times/>
              <ci> k109 </ci>
              <ci> RP_G_GAB </ci>
            </apply>
          </math>
        </kineticLaw>
      </reaction>
      <reaction id="R111" reversible="false">
        <listOfReactants>
          <speciesReference species="RP_ShP_G"/>
          <speciesReference species="GAB"/>
        </listOfReactants>
        <listOfProducts>
          <speciesReference species="RP_ShP_G_GAB"/>
        </listOfProducts>
        <kineticLaw>
          <math xmlns="http://www.w3.org/1998/Math/MathML">
            <apply>
              <times/>
              <ci> k110 </ci>
              <ci> RP_ShP_G </ci>
              <ci> GAB </ci>
            </apply>
          </math>
        </kineticLaw>
      </reaction>
      <reaction id="R112" reversible="false">
        <listOfReactants>
          <speciesReference species="RP_ShP_G_GAB"/>
        </listOfReactants>
        <listOfProducts>
          <speciesReference species="RP_ShP_G"/>
          <speciesReference species="GAB"/>
        </listOfProducts>
        <kineticLaw>
          <math xmlns="http://www.w3.org/1998/Math/MathML">
            <apply>
              <times/>
              <ci> k111 </ci>
              <ci> RP_ShP_G_GAB </ci>
            </apply>
          </math>
        </kineticLaw>
      </reaction>
      <reaction id="R113" reversible="false">
        <listOfReactants>
          <speciesReference species="RP_G_GAB"/>
        </listOfReactants>
        <listOfProducts>
          <speciesReference species="RP_G_GABP"/>
        </listOfProducts>
        <kineticLaw>
          <math xmlns="http://www.w3.org/1998/Math/MathML">
            <apply>
              <times/>
              <ci> k112 </ci>
              <ci> RP_G_GAB </ci>
            </apply>
          </math>
        </kineticLaw>
      </reaction>
      <reaction id="R114" reversible="false">
        <listOfReactants>
          <speciesReference species="RP_ShP_G_GAB"/>
        </listOfReactants>
        <listOfProducts>
          <speciesReference species="RP_ShP_G_GABP"/>
        </listOfProducts>
        <kineticLaw>
          <math xmlns="http://www.w3.org/1998/Math/MathML">
            <apply>
              <times/>
              <ci> k113 </ci>
              <ci> RP_ShP_G_GAB </ci>
            </apply>
          </math>
        </kineticLaw>
      </reaction>
      <reaction id="R115" reversible="false">
        <listOfReactants>
          <speciesReference species="RP_G_GABP"/>
          <speciesReference species="PI3K"/>
        </listOfReactants>
        <listOfProducts>
          <speciesReference species="RP_G_GABP_PK"/>
        </listOfProducts>
        <kineticLaw>
          <math xmlns="http://www.w3.org/1998/Math/MathML">
            <apply>
              <times/>
              <ci> k114 </ci>
              <ci> RP_G_GABP </ci>
              <ci> PI3K </ci>
            </apply>
          </math>
        </kineticLaw>
      </reaction>
      <reaction id="R116" reversible="false">
        <listOfReactants>
          <speciesReference species="RP_G_GABP_PK"/>
        </listOfReactants>
        <listOfProducts>
          <speciesReference species="RP_G_GABP"/>
          <speciesReference species="PI3K"/>
        </listOfProducts>
        <kineticLaw>
          <math xmlns="http://www.w3.org/1998/Math/MathML">
            <apply>
              <times/>
              <ci> k115 </ci>
              <ci> RP_G_GABP_PK </ci>
            </apply>
          </math>
        </kineticLaw>
      </reaction>
      <reaction id="R117" reversible="false">
        <listOfReactants>
          <speciesReference species="RP_G_GABP_PK"/>
        </listOfReactants>
        <listOfProducts>
          <speciesReference species="RP_G_GABP_PKP"/>
        </listOfProducts>
        <kineticLaw>
          <math xmlns="http://www.w3.org/1998/Math/MathML">
            <apply>
              <times/>
              <ci> k116 </ci>
              <ci> RP_G_GABP_PK </ci>
            </apply>
          </math>
        </kineticLaw>
      </reaction>
      <reaction id="R118" reversible="false">
        <listOfReactants>
          <speciesReference species="RP_ShP_G_GABP"/>
          <speciesReference species="PI3K"/>
        </listOfReactants>
        <listOfProducts>
          <speciesReference species="RP_ShP_G_GABP_PK"/>
        </listOfProducts>
        <kineticLaw>
          <math xmlns="http://www.w3.org/1998/Math/MathML">
            <apply>
              <times/>
              <ci> k117 </ci>
              <ci> RP_ShP_G_GABP </ci>
              <ci> PI3K </ci>
            </apply>
          </math>
        </kineticLaw>
      </reaction>
      <reaction id="R119" reversible="false">
        <listOfReactants>
          <speciesReference species="RP_ShP_G_GABP_PK"/>
        </listOfReactants>
        <listOfProducts>
          <speciesReference species="RP_ShP_G_GABP"/>
          <speciesReference species="PI3K"/>
        </listOfProducts>
        <kineticLaw>
          <math xmlns="http://www.w3.org/1998/Math/MathML">
            <apply>
              <times/>
              <ci> k118 </ci>
              <ci> RP_ShP_G_GABP_PK </ci>
            </apply>
          </math>
        </kineticLaw>
      </reaction>
      <reaction id="R120" reversible="false">
        <listOfReactants>
          <speciesReference species="RP_ShP_G_GABP_PK"/>
        </listOfReactants>
        <listOfProducts>
          <speciesReference species="RP_ShP_G_GABP_PKP"/>
        </listOfProducts>
        <kineticLaw>
          <math xmlns="http://www.w3.org/1998/Math/MathML">
            <apply>
              <times/>
              <ci> k119 </ci>
              <ci> RP_ShP_G_GABP_PK </ci>
            </apply>
          </math>
        </kineticLaw>
      </reaction>
      <reaction id="R121" reversible="false">
        <listOfReactants>
          <speciesReference species="RP_ShP_G_GABP"/>
          <speciesReference species="GAP"/>
        </listOfReactants>
        <listOfProducts>
          <speciesReference species="RP_ShP_G_GABP_GAP"/>
        </listOfProducts>
        <kineticLaw>
          <math xmlns="http://www.w3.org/1998/Math/MathML">
            <apply>
              <times/>
              <ci> k120 </ci>
              <ci> RP_ShP_G_GABP </ci>
              <ci> GAP </ci>
            </apply>
          </math>
        </kineticLaw>
      </reaction>
      <reaction id="R122" reversible="false">
        <listOfReactants>
          <speciesReference species="RP_ShP_G_GABP_GAP"/>
        </listOfReactants>
        <listOfProducts>
          <speciesReference species="RP_ShP_G_GABP"/>
          <speciesReference species="GAP"/>
        </listOfProducts>
        <kineticLaw>
          <math xmlns="http://www.w3.org/1998/Math/MathML">
            <apply>
              <times/>
              <ci> k121 </ci>
              <ci> RP_ShP_G_GABP_GAP </ci>
            </apply>
          </math>
        </kineticLaw>
      </reaction>
      <reaction id="R123" reversible="false">
        <listOfReactants>
          <speciesReference species="RP_G_GABP"/>
          <speciesReference species="GAP"/>
        </listOfReactants>
        <listOfProducts>
          <speciesReference species="RP_G_GABP_GAP"/>
        </listOfProducts>
        <kineticLaw>
          <math xmlns="http://www.w3.org/1998/Math/MathML">
            <apply>
              <times/>
              <ci> k122 </ci>
              <ci> RP_G_GABP </ci>
              <ci> GAP </ci>
            </apply>
          </math>
        </kineticLaw>
      </reaction>
      <reaction id="R124" reversible="false">
        <listOfReactants>
          <speciesReference species="RP_G_GABP_GAP"/>
        </listOfReactants>
        <listOfProducts>
          <speciesReference species="RP_G_GABP"/>
          <speciesReference species="GAP"/>
        </listOfProducts>
        <kineticLaw>
          <math xmlns="http://www.w3.org/1998/Math/MathML">
            <apply>
              <times/>
              <ci> k123 </ci>
              <ci> RP_G_GABP_GAP </ci>
            </apply>
          </math>
        </kineticLaw>
      </reaction>
      <reaction id="R125" reversible="false">
        <listOfReactants>
          <speciesReference species="RP_G_GABP_GAP"/>
          <speciesReference species="Ras_GTP"/>
        </listOfReactants>
        <listOfProducts>
          <speciesReference species="RP_G_GABP_GAP_Ras_GTP"/>
        </listOfProducts>
        <kineticLaw>
          <math xmlns="http://www.w3.org/1998/Math/MathML">
            <apply>
              <times/>
              <ci> k124 </ci>
              <ci> RP_G_GABP_GAP </ci>
              <ci> Ras_GTP </ci>
            </apply>
          </math>
        </kineticLaw>
      </reaction>
      <reaction id="R126" reversible="false">
        <listOfReactants>
          <speciesReference species="RP_G_GABP_GAP_Ras_GTP"/>
        </listOfReactants>
        <listOfProducts>
          <speciesReference species="RP_G_GABP_GAP"/>
          <speciesReference species="Ras_GTP"/>
        </listOfProducts>
        <kineticLaw>
          <math xmlns="http://www.w3.org/1998/Math/MathML">
            <apply>
              <times/>
              <ci> k125 </ci>
              <ci> RP_G_GABP_GAP_Ras_GTP </ci>
            </apply>
          </math>
        </kineticLaw>
      </reaction>
      <reaction id="R127" reversible="false">
        <listOfReactants>
          <speciesReference species="RP_G_GABP_GAP_Ras_GTP"/>
        </listOfReactants>
        <listOfProducts>
          <speciesReference species="RP_G_GABP_GAP"/>
          <speciesReference species="Ras_GDP"/>
        </listOfProducts>
        <kineticLaw>
          <math xmlns="http://www.w3.org/1998/Math/MathML">
            <apply>
              <times/>
              <ci> k126 </ci>
              <ci> RP_G_GABP_GAP_Ras_GTP </ci>
            </apply>
          </math>
        </kineticLaw>
      </reaction>
      <reaction id="R128" reversible="false">
        <listOfReactants>
          <speciesReference species="RP_ShP_G_GABP_GAP"/>
          <speciesReference species="Ras_GTP"/>
        </listOfReactants>
        <listOfProducts>
          <speciesReference species="RP_ShP_G_GABP_GAP_Ras_GTP"/>
        </listOfProducts>
        <kineticLaw>
          <math xmlns="http://www.w3.org/1998/Math/MathML">
            <apply>
              <times/>
              <ci> k127 </ci>
              <ci> RP_ShP_G_GABP_GAP </ci>
              <ci> Ras_GTP </ci>
            </apply>
          </math>
        </kineticLaw>
      </reaction>
      <reaction id="R129" reversible="false">
        <listOfReactants>
          <speciesReference species="RP_ShP_G_GABP_GAP_Ras_GTP"/>
        </listOfReactants>
        <listOfProducts>
          <speciesReference species="RP_ShP_G_GABP_GAP"/>
          <speciesReference species="Ras_GTP"/>
        </listOfProducts>
        <kineticLaw>
          <math xmlns="http://www.w3.org/1998/Math/MathML">
            <apply>
              <times/>
              <ci> k128 </ci>
              <ci> RP_ShP_G_GABP_GAP_Ras_GTP </ci>
            </apply>
          </math>
        </kineticLaw>
      </reaction>
      <reaction id="R130" reversible="false">
        <listOfReactants>
          <speciesReference species="RP_ShP_G_GABP_GAP_Ras_GTP"/>
        </listOfReactants>
        <listOfProducts>
          <speciesReference species="RP_ShP_G_GABP_GAP"/>
          <speciesReference species="Ras_GDP"/>
        </listOfProducts>
        <kineticLaw>
          <math xmlns="http://www.w3.org/1998/Math/MathML">
            <apply>
              <times/>
              <ci> k129 </ci>
              <ci> RP_ShP_G_GABP_GAP_Ras_GTP </ci>
            </apply>
          </math>
        </kineticLaw>
      </reaction>
      <reaction id="R131" reversible="false">
        <listOfReactants>
          <speciesReference species="RP"/>
          <speciesReference species="PI3K"/>
        </listOfReactants>
        <listOfProducts>
          <speciesReference species="RP_PK"/>
        </listOfProducts>
        <kineticLaw>
          <math xmlns="http://www.w3.org/1998/Math/MathML">
            <apply>
              <times/>
              <ci> k130 </ci>
              <ci> RP </ci>
              <ci> PI3K </ci>
            </apply>
          </math>
        </kineticLaw>
      </reaction>
      <reaction id="R132" reversible="false">
        <listOfReactants>
          <speciesReference species="RP_PK"/>
        </listOfReactants>
        <listOfProducts>
          <speciesReference species="RP"/>
          <speciesReference species="PI3K"/>
        </listOfProducts>
        <kineticLaw>
          <math xmlns="http://www.w3.org/1998/Math/MathML">
            <apply>
              <times/>
              <ci> k131 </ci>
              <ci> RP_PK </ci>
            </apply>
          </math>
        </kineticLaw>
      </reaction>
      <reaction id="R133" reversible="false">
        <listOfReactants>
          <speciesReference species="RP_PK"/>
        </listOfReactants>
        <listOfProducts>
          <speciesReference species="RP_PKP"/>
        </listOfProducts>
        <kineticLaw>
          <math xmlns="http://www.w3.org/1998/Math/MathML">
            <apply>
              <times/>
              <ci> k132 </ci>
              <ci> RP_PK </ci>
            </apply>
          </math>
        </kineticLaw>
      </reaction>
      <reaction id="R134" reversible="false">
        <listOfReactants>
          <speciesReference species="RP"/>
          <speciesReference species="PKP"/>
        </listOfReactants>
        <listOfProducts>
          <speciesReference species="RP_PKP"/>
        </listOfProducts>
        <kineticLaw>
          <math xmlns="http://www.w3.org/1998/Math/MathML">
            <apply>
              <times/>
              <ci> k133 </ci>
              <ci> RP </ci>
              <ci> PKP </ci>
            </apply>
          </math>
        </kineticLaw>
      </reaction>
      <reaction id="R135" reversible="false">
        <listOfReactants>
          <speciesReference species="RP_PKP"/>
        </listOfReactants>
        <listOfProducts>
          <speciesReference species="RP"/>
          <speciesReference species="PKP"/>
        </listOfProducts>
        <kineticLaw>
          <math xmlns="http://www.w3.org/1998/Math/MathML">
            <apply>
              <times/>
              <ci> k134 </ci>
              <ci> RP_PKP </ci>
            </apply>
          </math>
        </kineticLaw>
      </reaction>
      <reaction id="R136" reversible="false">
        <listOfReactants>
          <speciesReference species="PIP3"/>
          <speciesReference species="PTEN"/>
        </listOfReactants>
        <listOfProducts>
          <speciesReference species="PIP3_PTEN"/>
        </listOfProducts>
        <kineticLaw>
          <math xmlns="http://www.w3.org/1998/Math/MathML">
            <apply>
              <times/>
              <ci> k135 </ci>
              <ci> PIP3 </ci>
              <ci> PTEN </ci>
            </apply>
          </math>
        </kineticLaw>
      </reaction>
      <reaction id="R137" reversible="false">
        <listOfReactants>
          <speciesReference species="PIP3_PTEN"/>
        </listOfReactants>
        <listOfProducts>
          <speciesReference species="PIP3"/>
          <speciesReference species="PTEN"/>
        </listOfProducts>
        <kineticLaw>
          <math xmlns="http://www.w3.org/1998/Math/MathML">
            <apply>
              <times/>
              <ci> k136 </ci>
              <ci> PIP3_PTEN </ci>
            </apply>
          </math>
        </kineticLaw>
      </reaction>
      <reaction id="R138" reversible="false">
        <listOfReactants>
          <speciesReference species="PIP3_PTEN"/>
        </listOfReactants>
        <listOfProducts>
          <speciesReference species="PIP2"/>
          <speciesReference species="PTEN"/>
        </listOfProducts>
        <kineticLaw>
          <math xmlns="http://www.w3.org/1998/Math/MathML">
            <apply>
              <times/>
              <ci> k137 </ci>
              <ci> PIP3_PTEN </ci>
            </apply>
          </math>
        </kineticLaw>
      </reaction>
      <reaction id="R139" reversible="false">
        <listOfReactants>
          <speciesReference species="PKP"/>
          <speciesReference species="PIP2"/>
        </listOfReactants>
        <listOfProducts>
          <speciesReference species="PKP_PIP2"/>
        </listOfProducts>
        <kineticLaw>
          <math xmlns="http://www.w3.org/1998/Math/MathML">
            <apply>
              <times/>
              <ci> k138 </ci>
              <ci> PKP </ci>
              <ci> PIP2 </ci>
            </apply>
          </math>
        </kineticLaw>
      </reaction>
      <reaction id="R140" reversible="false">
        <listOfReactants>
          <speciesReference species="PKP_PIP2"/>
        </listOfReactants>
        <listOfProducts>
          <speciesReference species="PKP"/>
          <speciesReference species="PIP2"/>
        </listOfProducts>
        <kineticLaw>
          <math xmlns="http://www.w3.org/1998/Math/MathML">
            <apply>
              <times/>
              <ci> k139 </ci>
              <ci> PKP_PIP2 </ci>
            </apply>
          </math>
        </kineticLaw>
      </reaction>
      <reaction id="R141" reversible="false">
        <listOfReactants>
          <speciesReference species="PKP_PIP2"/>
        </listOfReactants>
        <listOfProducts>
          <speciesReference species="PKP"/>
          <speciesReference species="PIP3"/>
        </listOfProducts>
        <kineticLaw>
          <math xmlns="http://www.w3.org/1998/Math/MathML">
            <apply>
              <times/>
              <ci> k140 </ci>
              <ci> PKP_PIP2 </ci>
            </apply>
          </math>
        </kineticLaw>
      </reaction>
      <reaction id="R142" reversible="false">
        <listOfReactants>
          <speciesReference species="RP_ShP_G_GABP"/>
          <speciesReference species="PhoA"/>
        </listOfReactants>
        <listOfProducts>
          <speciesReference species="RP_ShP_G_GABP_PhoA"/>
        </listOfProducts>
        <kineticLaw>
          <math xmlns="http://www.w3.org/1998/Math/MathML">
            <apply>
              <times/>
              <ci> k141 </ci>
              <ci> RP_ShP_G_GABP </ci>
              <ci> PhoA </ci>
            </apply>
          </math>
        </kineticLaw>
      </reaction>
      <reaction id="R143" reversible="false">
        <listOfReactants>
          <speciesReference species="RP_ShP_G_GABP_PhoA"/>
        </listOfReactants>
        <listOfProducts>
          <speciesReference species="RP_ShP_G_GABP"/>
          <speciesReference species="PhoA"/>
        </listOfProducts>
        <kineticLaw>
          <math xmlns="http://www.w3.org/1998/Math/MathML">
            <apply>
              <times/>
              <ci> k142 </ci>
              <ci> RP_ShP_G_GABP_PhoA </ci>
            </apply>
          </math>
        </kineticLaw>
      </reaction>
      <reaction id="R144" reversible="false">
        <listOfReactants>
          <speciesReference species="RP_ShP_G_GABP_PhoA"/>
        </listOfReactants>
        <listOfProducts>
          <speciesReference species="RP_ShP_G_GAB"/>
          <speciesReference species="PhoA"/>
        </listOfProducts>
        <kineticLaw>
          <math xmlns="http://www.w3.org/1998/Math/MathML">
            <apply>
              <times/>
              <ci> k143 </ci>
              <ci> RP_ShP_G_GABP_PhoA </ci>
            </apply>
          </math>
        </kineticLaw>
      </reaction>
      <reaction id="R145" reversible="false">
        <listOfReactants>
          <speciesReference species="RP_G_GABP"/>
          <speciesReference species="PhoA"/>
        </listOfReactants>
        <listOfProducts>
          <speciesReference species="RP_G_GABP_PhoA"/>
        </listOfProducts>
        <kineticLaw>
          <math xmlns="http://www.w3.org/1998/Math/MathML">
            <apply>
              <times/>
              <ci> k144 </ci>
              <ci> RP_G_GABP </ci>
              <ci> PhoA </ci>
            </apply>
          </math>
        </kineticLaw>
      </reaction>
      <reaction id="R146" reversible="false">
        <listOfReactants>
          <speciesReference species="RP_G_GABP_PhoA"/>
        </listOfReactants>
        <listOfProducts>
          <speciesReference species="RP_G_GABP"/>
          <speciesReference species="PhoA"/>
        </listOfProducts>
        <kineticLaw>
          <math xmlns="http://www.w3.org/1998/Math/MathML">
            <apply>
              <times/>
              <ci> k145 </ci>
              <ci> RP_G_GABP_PhoA </ci>
            </apply>
          </math>
        </kineticLaw>
      </reaction>
      <reaction id="R147" reversible="false">
        <listOfReactants>
          <speciesReference species="RP_G_GABP_PhoA"/>
        </listOfReactants>
        <listOfProducts>
          <speciesReference species="RP_G_GAB"/>
          <speciesReference species="PhoA"/>
        </listOfProducts>
        <kineticLaw>
          <math xmlns="http://www.w3.org/1998/Math/MathML">
            <apply>
              <times/>
              <ci> k146 </ci>
              <ci> RP_G_GABP_PhoA </ci>
            </apply>
          </math>
        </kineticLaw>
      </reaction>
      <reaction id="R148" reversible="false">
        <listOfReactants>
          <speciesReference species="RP_G_GABP_PKP"/>
          <speciesReference species="PIP2"/>
        </listOfReactants>
        <listOfProducts>
          <speciesReference species="RP_G_GABP_PKP_PIP2"/>
        </listOfProducts>
        <kineticLaw>
          <math xmlns="http://www.w3.org/1998/Math/MathML">
            <apply>
              <times/>
              <ci> k147 </ci>
              <ci> RP_G_GABP_PKP </ci>
              <ci> PIP2 </ci>
            </apply>
          </math>
        </kineticLaw>
      </reaction>
      <reaction id="R149" reversible="false">
        <listOfReactants>
          <speciesReference species="RP_G_GABP_PKP_PIP2"/>
        </listOfReactants>
        <listOfProducts>
          <speciesReference species="RP_G_GABP_PKP"/>
          <speciesReference species="PIP2"/>
        </listOfProducts>
        <kineticLaw>
          <math xmlns="http://www.w3.org/1998/Math/MathML">
            <apply>
              <times/>
              <ci> k148 </ci>
              <ci> RP_G_GABP_PKP_PIP2 </ci>
            </apply>
          </math>
        </kineticLaw>
      </reaction>
      <reaction id="R150" reversible="false">
        <listOfReactants>
          <speciesReference species="RP_ShP_G_GABP_PKP"/>
          <speciesReference species="PIP2"/>
        </listOfReactants>
        <listOfProducts>
          <speciesReference species="RP_ShP_G_GABP_PKP_PIP2"/>
        </listOfProducts>
        <kineticLaw>
          <math xmlns="http://www.w3.org/1998/Math/MathML">
            <apply>
              <times/>
              <ci> k149 </ci>
              <ci> RP_ShP_G_GABP_PKP </ci>
              <ci> PIP2 </ci>
            </apply>
          </math>
        </kineticLaw>
      </reaction>
      <reaction id="R151" reversible="false">
        <listOfReactants>
          <speciesReference species="RP_ShP_G_GABP_PKP_PIP2"/>
        </listOfReactants>
        <listOfProducts>
          <speciesReference species="RP_ShP_G_GABP_PKP"/>
          <speciesReference species="PIP2"/>
        </listOfProducts>
        <kineticLaw>
          <math xmlns="http://www.w3.org/1998/Math/MathML">
            <apply>
              <times/>
              <ci> k150 </ci>
              <ci> RP_ShP_G_GABP_PKP_PIP2 </ci>
            </apply>
          </math>
        </kineticLaw>
      </reaction>
      <reaction id="R152" reversible="false">
        <listOfReactants>
          <speciesReference species="RP_G_GABP_PKP_PIP2"/>
        </listOfReactants>
        <listOfProducts>
          <speciesReference species="RP_G_GABP_PKP"/>
          <speciesReference species="PIP3"/>
        </listOfProducts>
        <kineticLaw>
          <math xmlns="http://www.w3.org/1998/Math/MathML">
            <apply>
              <times/>
              <ci> k151 </ci>
              <ci> RP_G_GABP_PKP_PIP2 </ci>
            </apply>
          </math>
        </kineticLaw>
      </reaction>
      <reaction id="R153" reversible="false">
        <listOfReactants>
          <speciesReference species="RP_ShP_G_GABP_PKP_PIP2"/>
        </listOfReactants>
        <listOfProducts>
          <speciesReference species="RP_ShP_G_GABP_PKP"/>
          <speciesReference species="PIP3"/>
        </listOfProducts>
        <kineticLaw>
          <math xmlns="http://www.w3.org/1998/Math/MathML">
            <apply>
              <times/>
              <ci> k152 </ci>
              <ci> RP_ShP_G_GABP_PKP_PIP2 </ci>
            </apply>
          </math>
        </kineticLaw>
      </reaction>
      <reaction id="R154" reversible="false">
        <listOfReactants>
          <speciesReference species="RP_ShP_G"/>
          <speciesReference species="GABP"/>
        </listOfReactants>
        <listOfProducts>
          <speciesReference species="RP_ShP_G_GABP"/>
        </listOfProducts>
        <kineticLaw>
          <math xmlns="http://www.w3.org/1998/Math/MathML">
            <apply>
              <times/>
              <ci> k153 </ci>
              <ci> RP_ShP_G </ci>
              <ci> GABP </ci>
            </apply>
          </math>
        </kineticLaw>
      </reaction>
      <reaction id="R155" reversible="false">
        <listOfReactants>
          <speciesReference species="RP_ShP_G_GABP"/>
        </listOfReactants>
        <listOfProducts>
          <speciesReference species="RP_ShP_G"/>
          <speciesReference species="GABP"/>
        </listOfProducts>
        <kineticLaw>
          <math xmlns="http://www.w3.org/1998/Math/MathML">
            <apply>
              <times/>
              <ci> k154 </ci>
              <ci> RP_ShP_G_GABP </ci>
            </apply>
          </math>
        </kineticLaw>
      </reaction>
      <reaction id="R156" reversible="false">
        <listOfReactants>
          <speciesReference species="RP_G"/>
          <speciesReference species="GABP"/>
        </listOfReactants>
        <listOfProducts>
          <speciesReference species="RP_G_GABP"/>
        </listOfProducts>
        <kineticLaw>
          <math xmlns="http://www.w3.org/1998/Math/MathML">
            <apply>
              <times/>
              <ci> k155 </ci>
              <ci> RP_G </ci>
              <ci> GABP </ci>
            </apply>
          </math>
        </kineticLaw>
      </reaction>
      <reaction id="R157" reversible="false">
        <listOfReactants>
          <speciesReference species="RP_G_GABP"/>
        </listOfReactants>
        <listOfProducts>
          <speciesReference species="RP_G"/>
          <speciesReference species="GABP"/>
        </listOfProducts>
        <kineticLaw>
          <math xmlns="http://www.w3.org/1998/Math/MathML">
            <apply>
              <times/>
              <ci> k156 </ci>
              <ci> RP_G_GABP </ci>
            </apply>
          </math>
        </kineticLaw>
      </reaction>
      <reaction id="R158" reversible="false">
        <listOfReactants>
          <speciesReference species="GABP"/>
          <speciesReference species="PhoA"/>
        </listOfReactants>
        <listOfProducts>
          <speciesReference species="GABP_PhoA"/>
        </listOfProducts>
        <kineticLaw>
          <math xmlns="http://www.w3.org/1998/Math/MathML">
            <apply>
              <times/>
              <ci> k157 </ci>
              <ci> GABP </ci>
              <ci> PhoA </ci>
            </apply>
          </math>
        </kineticLaw>
      </reaction>
      <reaction id="R159" reversible="false">
        <listOfReactants>
          <speciesReference species="GABP_PhoA"/>
        </listOfReactants>
        <listOfProducts>
          <speciesReference species="GABP"/>
          <speciesReference species="PhoA"/>
        </listOfProducts>
        <kineticLaw>
          <math xmlns="http://www.w3.org/1998/Math/MathML">
            <apply>
              <times/>
              <ci> k158 </ci>
              <ci> GABP_PhoA </ci>
            </apply>
          </math>
        </kineticLaw>
      </reaction>
      <reaction id="R160" reversible="false">
        <listOfReactants>
          <speciesReference species="GABP_PhoA"/>
        </listOfReactants>
        <listOfProducts>
          <speciesReference species="GAB"/>
          <speciesReference species="PhoA"/>
        </listOfProducts>
        <kineticLaw>
          <math xmlns="http://www.w3.org/1998/Math/MathML">
            <apply>
              <times/>
              <ci> k159 </ci>
              <ci> GABP_PhoA </ci>
            </apply>
          </math>
        </kineticLaw>
      </reaction>
      <reaction id="R161" reversible="false">
        <listOfReactants>
          <speciesReference species="AKT"/>
          <speciesReference species="PIP3"/>
        </listOfReactants>
        <listOfProducts>
          <speciesReference species="AKT_PIP3"/>
        </listOfProducts>
        <kineticLaw>
          <math xmlns="http://www.w3.org/1998/Math/MathML">
            <apply>
              <times/>
              <ci> k160 </ci>
              <ci> AKT </ci>
              <ci> PIP3 </ci>
            </apply>
          </math>
        </kineticLaw>
      </reaction>
      <reaction id="R162" reversible="false">
        <listOfReactants>
          <speciesReference species="AKT_PIP3"/>
        </listOfReactants>
        <listOfProducts>
          <speciesReference species="AKT"/>
          <speciesReference species="PIP3"/>
        </listOfProducts>
        <kineticLaw>
          <math xmlns="http://www.w3.org/1998/Math/MathML">
            <apply>
              <times/>
              <ci> k161 </ci>
              <ci> AKT_PIP3 </ci>
            </apply>
          </math>
        </kineticLaw>
      </reaction>
      <reaction id="R163" reversible="false">
        <listOfReactants>
          <speciesReference species="GAB"/>
          <speciesReference species="PIP3"/>
        </listOfReactants>
        <listOfProducts>
          <speciesReference species="GAB_PIP3"/>
        </listOfProducts>
        <kineticLaw>
          <math xmlns="http://www.w3.org/1998/Math/MathML">
            <apply>
              <times/>
              <ci> k162 </ci>
              <ci> GAB </ci>
              <ci> PIP3 </ci>
            </apply>
          </math>
        </kineticLaw>
      </reaction>
      <reaction id="R164" reversible="false">
        <listOfReactants>
          <speciesReference species="GAB_PIP3"/>
        </listOfReactants>
        <listOfProducts>
          <speciesReference species="GAB"/>
          <speciesReference species="PIP3"/>
        </listOfProducts>
        <kineticLaw>
          <math xmlns="http://www.w3.org/1998/Math/MathML">
            <apply>
              <times/>
              <ci> k163 </ci>
              <ci> GAB_PIP3 </ci>
            </apply>
          </math>
        </kineticLaw>
      </reaction>
      <reaction id="R165" reversible="false">
        <listOfReactants>
          <speciesReference species="GABP"/>
          <speciesReference species="PIP3"/>
        </listOfReactants>
        <listOfProducts>
          <speciesReference species="GABP_PIP3"/>
        </listOfProducts>
        <kineticLaw>
          <math xmlns="http://www.w3.org/1998/Math/MathML">
            <apply>
              <times/>
              <ci> k164 </ci>
              <ci> GABP </ci>
              <ci> PIP3 </ci>
            </apply>
          </math>
        </kineticLaw>
      </reaction>
      <reaction id="R166" reversible="false">
        <listOfReactants>
          <speciesReference species="GABP_PIP3"/>
        </listOfReactants>
        <listOfProducts>
          <speciesReference species="GABP"/>
          <speciesReference species="PIP3"/>
        </listOfProducts>
        <kineticLaw>
          <math xmlns="http://www.w3.org/1998/Math/MathML">
            <apply>
              <times/>
              <ci> k165 </ci>
              <ci> GABP_PIP3 </ci>
            </apply>
          </math>
        </kineticLaw>
      </reaction>
      <reaction id="R167" reversible="false">
        <listOfReactants>
          <speciesReference species="RP_G"/>
          <speciesReference species="GAB_PIP3"/>
        </listOfReactants>
        <listOfProducts>
          <speciesReference species="RP_G_GAB_PIP3"/>
        </listOfProducts>
        <kineticLaw>
          <math xmlns="http://www.w3.org/1998/Math/MathML">
            <apply>
              <times/>
              <ci> k166 </ci>
              <ci> RP_G </ci>
              <ci> GAB_PIP3 </ci>
            </apply>
          </math>
        </kineticLaw>
      </reaction>
      <reaction id="R168" reversible="false">
        <listOfReactants>
          <speciesReference species="RP_G_GAB_PIP3"/>
        </listOfReactants>
        <listOfProducts>
          <speciesReference species="RP_G"/>
          <speciesReference species="GAB_PIP3"/>
        </listOfProducts>
        <kineticLaw>
          <math xmlns="http://www.w3.org/1998/Math/MathML">
            <apply>
              <times/>
              <ci> k167 </ci>
              <ci> RP_G_GAB_PIP3 </ci>
            </apply>
          </math>
        </kineticLaw>
      </reaction>
      <reaction id="R169" reversible="false">
        <listOfReactants>
          <speciesReference species="RP_ShP_G"/>
          <speciesReference species="GAB_PIP3"/>
        </listOfReactants>
        <listOfProducts>
          <speciesReference species="RP_ShP_G_GAB_PIP3"/>
        </listOfProducts>
        <kineticLaw>
          <math xmlns="http://www.w3.org/1998/Math/MathML">
            <apply>
              <times/>
              <ci> k168 </ci>
              <ci> RP_ShP_G </ci>
              <ci> GAB_PIP3 </ci>
            </apply>
          </math>
        </kineticLaw>
      </reaction>
      <reaction id="R170" reversible="false">
        <listOfReactants>
          <speciesReference species="RP_ShP_G_GAB_PIP3"/>
        </listOfReactants>
        <listOfProducts>
          <speciesReference species="RP_ShP_G"/>
          <speciesReference species="GAB_PIP3"/>
        </listOfProducts>
        <kineticLaw>
          <math xmlns="http://www.w3.org/1998/Math/MathML">
            <apply>
              <times/>
              <ci> k169 </ci>
              <ci> RP_ShP_G_GAB_PIP3 </ci>
            </apply>
          </math>
        </kineticLaw>
      </reaction>
      <reaction id="R171" reversible="false">
        <listOfReactants>
          <speciesReference species="RP_ShP_G_GAB_PIP3"/>
        </listOfReactants>
        <listOfProducts>
          <speciesReference species="RP_ShP_G_GABP"/>
          <speciesReference species="PIP3"/>
        </listOfProducts>
        <kineticLaw>
          <math xmlns="http://www.w3.org/1998/Math/MathML">
            <apply>
              <times/>
              <ci> k170 </ci>
              <ci> RP_ShP_G_GAB_PIP3 </ci>
            </apply>
          </math>
        </kineticLaw>
      </reaction>
      <reaction id="R172" reversible="false">
        <listOfReactants>
          <speciesReference species="AKT_PIP3"/>
          <speciesReference species="PDK1"/>
        </listOfReactants>
        <listOfProducts>
          <speciesReference species="AKT_PIP3_PDK1"/>
        </listOfProducts>
        <kineticLaw>
          <math xmlns="http://www.w3.org/1998/Math/MathML">
            <apply>
              <times/>
              <ci> k171 </ci>
              <ci> AKT_PIP3 </ci>
              <ci> PDK1 </ci>
            </apply>
          </math>
        </kineticLaw>
      </reaction>
      <reaction id="R173" reversible="false">
        <listOfReactants>
          <speciesReference species="AKT_PIP3_PDK1"/>
        </listOfReactants>
        <listOfProducts>
          <speciesReference species="AKT_PIP3"/>
          <speciesReference species="PDK1"/>
        </listOfProducts>
        <kineticLaw>
          <math xmlns="http://www.w3.org/1998/Math/MathML">
            <apply>
              <times/>
              <ci> k172 </ci>
              <ci> AKT_PIP3_PDK1 </ci>
            </apply>
          </math>
        </kineticLaw>
      </reaction>
      <reaction id="R174" reversible="false">
        <listOfReactants>
          <speciesReference species="AKT_PIP3_PDK1"/>
        </listOfReactants>
        <listOfProducts>
          <speciesReference species="AKTP"/>
          <speciesReference species="PIP3"/>
          <speciesReference species="PDK1"/>
        </listOfProducts>
        <kineticLaw>
          <math xmlns="http://www.w3.org/1998/Math/MathML">
            <apply>
              <times/>
              <ci> k173 </ci>
              <ci> AKT_PIP3_PDK1 </ci>
            </apply>
          </math>
        </kineticLaw>
      </reaction>
      <reaction id="R175" reversible="false">
        <listOfReactants>
          <speciesReference species="AKTP"/>
          <speciesReference species="TAKT"/>
        </listOfReactants>
        <listOfProducts>
          <speciesReference species="AKTP_TAKT"/>
        </listOfProducts>
        <kineticLaw>
          <math xmlns="http://www.w3.org/1998/Math/MathML">
            <apply>
              <times/>
              <ci> k174 </ci>
              <ci> AKTP </ci>
              <ci> TAKT </ci>
            </apply>
          </math>
        </kineticLaw>
      </reaction>
      <reaction id="R176" reversible="false">
        <listOfReactants>
          <speciesReference species="AKTP_TAKT"/>
        </listOfReactants>
        <listOfProducts>
          <speciesReference species="AKTP"/>
          <speciesReference species="TAKT"/>
        </listOfProducts>
        <kineticLaw>
          <math xmlns="http://www.w3.org/1998/Math/MathML">
            <apply>
              <times/>
              <ci> k175 </ci>
              <ci> AKTP_TAKT </ci>
            </apply>
          </math>
        </kineticLaw>
      </reaction>
      <reaction id="R177" reversible="false">
        <listOfReactants>
          <speciesReference species="AKTP_TAKT"/>
        </listOfReactants>
        <listOfProducts>
          <speciesReference species="AKT"/>
          <speciesReference species="TAKT"/>
        </listOfProducts>
        <kineticLaw>
          <math xmlns="http://www.w3.org/1998/Math/MathML">
            <apply>
              <times/>
              <ci> k176 </ci>
              <ci> AKTP_TAKT </ci>
            </apply>
          </math>
        </kineticLaw>
      </reaction>
      <reaction id="R178" reversible="false">
        <listOfReactants>
          <speciesReference species="PKP"/>
          <speciesReference species="PhoB"/>
        </listOfReactants>
        <listOfProducts>
          <speciesReference species="PKP_PhoB"/>
        </listOfProducts>
        <kineticLaw>
          <math xmlns="http://www.w3.org/1998/Math/MathML">
            <apply>
              <times/>
              <ci> k177 </ci>
              <ci> PKP </ci>
              <ci> PhoB </ci>
            </apply>
          </math>
        </kineticLaw>
      </reaction>
      <reaction id="R179" reversible="false">
        <listOfReactants>
          <speciesReference species="PKP_PhoB"/>
        </listOfReactants>
        <listOfProducts>
          <speciesReference species="PKP"/>
          <speciesReference species="PhoB"/>
        </listOfProducts>
        <kineticLaw>
          <math xmlns="http://www.w3.org/1998/Math/MathML">
            <apply>
              <times/>
              <ci> k178 </ci>
              <ci> PKP_PhoB </ci>
            </apply>
          </math>
        </kineticLaw>
      </reaction>
      <reaction id="R180" reversible="false">
        <listOfReactants>
          <speciesReference species="PKP_PhoB"/>
        </listOfReactants>
        <listOfProducts>
          <speciesReference species="PI3K"/>
          <speciesReference species="PhoB"/>
        </listOfProducts>
        <kineticLaw>
          <math xmlns="http://www.w3.org/1998/Math/MathML">
            <apply>
              <times/>
              <ci> k179 </ci>
              <ci> PKP_PhoB </ci>
            </apply>
          </math>
        </kineticLaw>
      </reaction>
      <reaction id="R181" reversible="false">
        <listOfReactants>
          <speciesReference species="RP_G_GABP_PKP"/>
          <speciesReference species="PhoB"/>
        </listOfReactants>
        <listOfProducts>
          <speciesReference species="RP_G_GABP_PKP_PhoB"/>
        </listOfProducts>
        <kineticLaw>
          <math xmlns="http://www.w3.org/1998/Math/MathML">
            <apply>
              <times/>
              <ci> k180 </ci>
              <ci> RP_G_GABP_PKP </ci>
              <ci> PhoB </ci>
            </apply>
          </math>
        </kineticLaw>
      </reaction>
      <reaction id="R182" reversible="false">
        <listOfReactants>
          <speciesReference species="RP_G_GABP_PKP_PhoB"/>
        </listOfReactants>
        <listOfProducts>
          <speciesReference species="RP_G_GABP_PKP"/>
          <speciesReference species="PhoB"/>
        </listOfProducts>
        <kineticLaw>
          <math xmlns="http://www.w3.org/1998/Math/MathML">
            <apply>
              <times/>
              <ci> k181 </ci>
              <ci> RP_G_GABP_PKP_PhoB </ci>
            </apply>
          </math>
        </kineticLaw>
      </reaction>
      <reaction id="R183" reversible="false">
        <listOfReactants>
          <speciesReference species="RP_G_GABP_PKP_PhoB"/>
        </listOfReactants>
        <listOfProducts>
          <speciesReference species="RP_G_GABP_PK"/>
          <speciesReference species="PhoB"/>
        </listOfProducts>
        <kineticLaw>
          <math xmlns="http://www.w3.org/1998/Math/MathML">
            <apply>
              <times/>
              <ci> k182 </ci>
              <ci> RP_G_GABP_PKP_PhoB </ci>
            </apply>
          </math>
        </kineticLaw>
      </reaction>
      <reaction id="R184" reversible="false">
        <listOfReactants>
          <speciesReference species="RP_ShP_G_GABP_PKP"/>
          <speciesReference species="PhoB"/>
        </listOfReactants>
        <listOfProducts>
          <speciesReference species="RP_ShP_G_GABP_PKP_PhoB"/>
        </listOfProducts>
        <kineticLaw>
          <math xmlns="http://www.w3.org/1998/Math/MathML">
            <apply>
              <times/>
              <ci> k183 </ci>
              <ci> RP_ShP_G_GABP_PKP </ci>
              <ci> PhoB </ci>
            </apply>
          </math>
        </kineticLaw>
      </reaction>
      <reaction id="R185" reversible="false">
        <listOfReactants>
          <speciesReference species="RP_ShP_G_GABP_PKP_PhoB"/>
        </listOfReactants>
        <listOfProducts>
          <speciesReference species="RP_ShP_G_GABP_PKP"/>
          <speciesReference species="PhoB"/>
        </listOfProducts>
        <kineticLaw>
          <math xmlns="http://www.w3.org/1998/Math/MathML">
            <apply>
              <times/>
              <ci> k184 </ci>
              <ci> RP_ShP_G_GABP_PKP_PhoB </ci>
            </apply>
          </math>
        </kineticLaw>
      </reaction>
      <reaction id="R186" reversible="false">
        <listOfReactants>
          <speciesReference species="RP_ShP_G_GABP_PKP_PhoB"/>
        </listOfReactants>
        <listOfProducts>
          <speciesReference species="RP_ShP_G_GABP_PK"/>
          <speciesReference species="PhoB"/>
        </listOfProducts>
        <kineticLaw>
          <math xmlns="http://www.w3.org/1998/Math/MathML">
            <apply>
              <times/>
              <ci> k185 </ci>
              <ci> RP_ShP_G_GABP_PKP_PhoB </ci>
            </apply>
          </math>
        </kineticLaw>
      </reaction>
      <reaction id="R187" reversible="false">
        <listOfReactants>
          <speciesReference species="RP_ShP_G_GAB"/>
          <speciesReference species="PIP3"/>
        </listOfReactants>
        <listOfProducts>
          <speciesReference species="RP_ShP_G_GAB_PIP3"/>
        </listOfProducts>
        <kineticLaw>
          <math xmlns="http://www.w3.org/1998/Math/MathML">
            <apply>
              <times/>
              <ci> k186 </ci>
              <ci> RP_ShP_G_GAB </ci>
              <ci> PIP3 </ci>
            </apply>
          </math>
        </kineticLaw>
      </reaction>
      <reaction id="R188" reversible="false">
        <listOfReactants>
          <speciesReference species="RP_ShP_G_GAB_PIP3"/>
        </listOfReactants>
        <listOfProducts>
          <speciesReference species="RP_ShP_G_GAB"/>
          <speciesReference species="PIP3"/>
        </listOfProducts>
        <kineticLaw>
          <math xmlns="http://www.w3.org/1998/Math/MathML">
            <apply>
              <times/>
              <ci> k187 </ci>
              <ci> RP_ShP_G_GAB_PIP3 </ci>
            </apply>
          </math>
        </kineticLaw>
      </reaction>
      <reaction id="R189" reversible="false">
        <listOfReactants>
          <speciesReference species="RP_PKP"/>
          <speciesReference species="PIP2"/>
        </listOfReactants>
        <listOfProducts>
          <speciesReference species="RP_PKP_PIP2"/>
        </listOfProducts>
        <kineticLaw>
          <math xmlns="http://www.w3.org/1998/Math/MathML">
            <apply>
              <times/>
              <ci> k188 </ci>
              <ci> RP_PKP </ci>
              <ci> PIP2 </ci>
            </apply>
          </math>
        </kineticLaw>
      </reaction>
      <reaction id="R190" reversible="false">
        <listOfReactants>
          <speciesReference species="RP_PKP_PIP2"/>
        </listOfReactants>
        <listOfProducts>
          <speciesReference species="RP_PKP"/>
          <speciesReference species="PIP2"/>
        </listOfProducts>
        <kineticLaw>
          <math xmlns="http://www.w3.org/1998/Math/MathML">
            <apply>
              <times/>
              <ci> k189 </ci>
              <ci> RP_PKP_PIP2 </ci>
            </apply>
          </math>
        </kineticLaw>
      </reaction>
      <reaction id="R191" reversible="false">
        <listOfReactants>
          <speciesReference species="RP_PKP_PIP2"/>
        </listOfReactants>
        <listOfProducts>
          <speciesReference species="RP_PKP"/>
          <speciesReference species="PIP3"/>
        </listOfProducts>
        <kineticLaw>
          <math xmlns="http://www.w3.org/1998/Math/MathML">
            <apply>
              <times/>
              <ci> k190 </ci>
              <ci> RP_PKP_PIP2 </ci>
            </apply>
          </math>
        </kineticLaw>
      </reaction>
      <reaction id="R192" reversible="false">
        <listOfReactants>
          <speciesReference species="RP_ShP_G_GABP_PKP"/>
        </listOfReactants>
        <listOfProducts>
          <speciesReference species="RP_ShP_G_GABP"/>
          <speciesReference species="PKP"/>
        </listOfProducts>
        <kineticLaw>
          <math xmlns="http://www.w3.org/1998/Math/MathML">
            <apply>
              <times/>
              <ci> k191 </ci>
              <ci> RP_ShP_G_GABP_PKP </ci>
            </apply>
          </math>
        </kineticLaw>
      </reaction>
      <reaction id="R193" reversible="false">
        <listOfReactants>
          <speciesReference species="RP_ShP_G_GABP"/>
          <speciesReference species="PKP"/>
        </listOfReactants>
        <listOfProducts>
          <speciesReference species="RP_ShP_G_GABP_PKP"/>
        </listOfProducts>
        <kineticLaw>
          <math xmlns="http://www.w3.org/1998/Math/MathML">
            <apply>
              <times/>
              <ci> k192 </ci>
              <ci> RP_ShP_G_GABP </ci>
              <ci> PKP </ci>
            </apply>
          </math>
        </kineticLaw>
      </reaction>
      <reaction id="R194" reversible="false">
        <listOfReactants>
          <speciesReference species="RP_G_GABP_PKP"/>
        </listOfReactants>
        <listOfProducts>
          <speciesReference species="RP_G_GABP"/>
          <speciesReference species="PKP"/>
        </listOfProducts>
        <kineticLaw>
          <math xmlns="http://www.w3.org/1998/Math/MathML">
            <apply>
              <times/>
              <ci> k193 </ci>
              <ci> RP_G_GABP_PKP </ci>
            </apply>
          </math>
        </kineticLaw>
      </reaction>
      <reaction id="R195" reversible="false">
        <listOfReactants>
          <speciesReference species="RP_G_GABP"/>
          <speciesReference species="PKP"/>
        </listOfReactants>
        <listOfProducts>
          <speciesReference species="RP_G_GABP_PKP"/>
        </listOfProducts>
        <kineticLaw>
          <math xmlns="http://www.w3.org/1998/Math/MathML">
            <apply>
              <times/>
              <ci> k194 </ci>
              <ci> RP_G_GABP </ci>
              <ci> PKP </ci>
            </apply>
          </math>
        </kineticLaw>
      </reaction>
      <reaction id="R196" reversible="false">
        <listOfReactants>
          <speciesReference species="RP_G_GAB_PIP3"/>
        </listOfReactants>
        <listOfProducts>
          <speciesReference species="RP_G_GABP"/>
          <speciesReference species="PIP3"/>
        </listOfProducts>
        <kineticLaw>
          <math xmlns="http://www.w3.org/1998/Math/MathML">
            <apply>
              <times/>
              <ci> k195 </ci>
              <ci> RP_G_GAB_PIP3 </ci>
            </apply>
          </math>
        </kineticLaw>
      </reaction>
      <reaction id="R197" reversible="false">
        <listOfReactants>
          <speciesReference species="GSKP"/>
          <speciesReference species="PhoC"/>
        </listOfReactants>
        <listOfProducts>
          <speciesReference species="GSKP_PhoC"/>
        </listOfProducts>
        <kineticLaw>
          <math xmlns="http://www.w3.org/1998/Math/MathML">
            <apply>
              <times/>
              <ci> k196 </ci>
              <ci> GSKP </ci>
              <ci> PhoC </ci>
            </apply>
          </math>
        </kineticLaw>
      </reaction>
      <reaction id="R198" reversible="false">
        <listOfReactants>
          <speciesReference species="GSKP_PhoC"/>
        </listOfReactants>
        <listOfProducts>
          <speciesReference species="GSKP"/>
          <speciesReference species="PhoC"/>
        </listOfProducts>
        <kineticLaw>
          <math xmlns="http://www.w3.org/1998/Math/MathML">
            <apply>
              <times/>
              <ci> k197 </ci>
              <ci> GSKP_PhoC </ci>
            </apply>
          </math>
        </kineticLaw>
      </reaction>
      <reaction id="R199" reversible="false">
        <listOfReactants>
          <speciesReference species="GSKP_PhoC"/>
        </listOfReactants>
        <listOfProducts>
          <speciesReference species="GSK"/>
          <speciesReference species="PhoC"/>
        </listOfProducts>
        <kineticLaw>
          <math xmlns="http://www.w3.org/1998/Math/MathML">
            <apply>
              <times/>
              <ci> k198 </ci>
              <ci> GSKP_PhoC </ci>
            </apply>
          </math>
        </kineticLaw>
      </reaction>
      <reaction id="R200" reversible="false">
        <listOfReactants>
          <speciesReference species="RP_G_GAB"/>
          <speciesReference species="PIP3"/>
        </listOfReactants>
        <listOfProducts>
          <speciesReference species="RP_G_GAB_PIP3"/>
        </listOfProducts>
        <kineticLaw>
          <math xmlns="http://www.w3.org/1998/Math/MathML">
            <apply>
              <times/>
              <ci> k199 </ci>
              <ci> RP_G_GAB </ci>
              <ci> PIP3 </ci>
            </apply>
          </math>
        </kineticLaw>
      </reaction>
      <reaction id="R201" reversible="false">
        <listOfReactants>
          <speciesReference species="RP_G_GAB_PIP3"/>
        </listOfReactants>
        <listOfProducts>
          <speciesReference species="RP_G_GAB"/>
          <speciesReference species="PIP3"/>
        </listOfProducts>
        <kineticLaw>
          <math xmlns="http://www.w3.org/1998/Math/MathML">
            <apply>
              <times/>
              <ci> k200 </ci>
              <ci> RP_G_GAB_PIP3 </ci>
            </apply>
          </math>
        </kineticLaw>
      </reaction>
      <reaction id="R202" reversible="false">
        <listOfReactants>
          <speciesReference species="RafP"/>
          <speciesReference species="AKTP"/>
        </listOfReactants>
        <listOfProducts>
          <speciesReference species="RafP_AKTP"/>
        </listOfProducts>
        <kineticLaw>
          <math xmlns="http://www.w3.org/1998/Math/MathML">
            <apply>
              <times/>
              <ci> k201 </ci>
              <ci> RafP </ci>
              <ci> AKTP </ci>
            </apply>
          </math>
        </kineticLaw>
      </reaction>
      <reaction id="R203" reversible="false">
        <listOfReactants>
          <speciesReference species="RafP_AKTP"/>
        </listOfReactants>
        <listOfProducts>
          <speciesReference species="RafP"/>
          <speciesReference species="AKTP"/>
        </listOfProducts>
        <kineticLaw>
          <math xmlns="http://www.w3.org/1998/Math/MathML">
            <apply>
              <times/>
              <ci> k202 </ci>
              <ci> RafP_AKTP </ci>
            </apply>
          </math>
        </kineticLaw>
      </reaction>
      <reaction id="R204" reversible="false">
        <listOfReactants>
          <speciesReference species="RafP_AKTP"/>
        </listOfReactants>
        <listOfProducts>
          <speciesReference species="RafPP"/>
          <speciesReference species="AKTP"/>
        </listOfProducts>
        <kineticLaw>
          <math xmlns="http://www.w3.org/1998/Math/MathML">
            <apply>
              <times/>
              <ci> k203 </ci>
              <ci> RafP_AKTP </ci>
            </apply>
          </math>
        </kineticLaw>
      </reaction>
      <reaction id="R205" reversible="false">
        <listOfReactants>
          <speciesReference species="RafPP"/>
          <speciesReference species="Pase1"/>
        </listOfReactants>
        <listOfProducts>
          <speciesReference species="RafPP_Pase1"/>
        </listOfProducts>
        <kineticLaw>
          <math xmlns="http://www.w3.org/1998/Math/MathML">
            <apply>
              <times/>
              <ci> k204 </ci>
              <ci> RafPP </ci>
              <ci> Pase1 </ci>
            </apply>
          </math>
        </kineticLaw>
      </reaction>
      <reaction id="R206" reversible="false">
        <listOfReactants>
          <speciesReference species="RafPP_Pase1"/>
        </listOfReactants>
        <listOfProducts>
          <speciesReference species="RafPP"/>
          <speciesReference species="Pase1"/>
        </listOfProducts>
        <kineticLaw>
          <math xmlns="http://www.w3.org/1998/Math/MathML">
            <apply>
              <times/>
              <ci> k205 </ci>
              <ci> RafPP_Pase1 </ci>
            </apply>
          </math>
        </kineticLaw>
      </reaction>
      <reaction id="R207" reversible="false">
        <listOfReactants>
          <speciesReference species="RafPP_Pase1"/>
        </listOfReactants>
        <listOfProducts>
          <speciesReference species="RafP"/>
          <speciesReference species="Pase1"/>
        </listOfProducts>
        <kineticLaw>
          <math xmlns="http://www.w3.org/1998/Math/MathML">
            <apply>
              <times/>
              <ci> k206 </ci>
              <ci> RafPP_Pase1 </ci>
            </apply>
          </math>
        </kineticLaw>
      </reaction>
      <reaction id="R208" reversible="false">
        <listOfReactants>
          <speciesReference species="AKTP"/>
          <speciesReference species="GSK"/>
        </listOfReactants>
        <listOfProducts>
          <speciesReference species="AKTP_GSK"/>
        </listOfProducts>
        <kineticLaw>
          <math xmlns="http://www.w3.org/1998/Math/MathML">
            <apply>
              <times/>
              <ci> k207 </ci>
              <ci> AKTP </ci>
              <ci> GSK </ci>
            </apply>
          </math>
        </kineticLaw>
      </reaction>
      <reaction id="R209" reversible="false">
        <listOfReactants>
          <speciesReference species="AKTP_GSK"/>
        </listOfReactants>
        <listOfProducts>
          <speciesReference species="AKTP"/>
          <speciesReference species="GSK"/>
        </listOfProducts>
        <kineticLaw>
          <math xmlns="http://www.w3.org/1998/Math/MathML">
            <apply>
              <times/>
              <ci> k208 </ci>
              <ci> AKTP_GSK </ci>
            </apply>
          </math>
        </kineticLaw>
      </reaction>
      <reaction id="R210" reversible="false">
        <listOfReactants>
          <speciesReference species="AKTP_GSK"/>
        </listOfReactants>
        <listOfProducts>
          <speciesReference species="AKTP"/>
          <speciesReference species="GSKP"/>
        </listOfProducts>
        <kineticLaw>
          <math xmlns="http://www.w3.org/1998/Math/MathML">
            <apply>
              <times/>
              <ci> k209 </ci>
              <ci> AKTP_GSK </ci>
            </apply>
          </math>
        </kineticLaw>
      </reaction>
      <reaction id="R211" reversible="false">
        <listOfReactants>
          <speciesReference species="R"/>
          <speciesReference species="R"/>
        </listOfReactants>
        <listOfProducts>
          <speciesReference species="R_R"/>
        </listOfProducts>
        <kineticLaw>
          <math xmlns="http://www.w3.org/1998/Math/MathML">
            <apply>
              <times/>
              <ci> k210 </ci>
              <ci> R </ci>
              <ci> R </ci>
            </apply>
          </math>
        </kineticLaw>
      </reaction>
      <reaction id="R212" reversible="false">
        <listOfReactants>
          <speciesReference species="R_R"/>
        </listOfReactants>
        <listOfProducts>
          <speciesReference species="R"/>
          <speciesReference species="R"/>
        </listOfProducts>
        <kineticLaw>
          <math xmlns="http://www.w3.org/1998/Math/MathML">
            <apply>
              <times/>
              <ci> k211 </ci>
              <ci> R_R </ci>
            </apply>
          </math>
        </kineticLaw>
      </reaction>
      <reaction id="R213" reversible="false">
        <listOfReactants>
          <speciesReference species="EGF"/>
          <speciesReference species="R_R"/>
        </listOfReactants>
        <listOfProducts>
          <speciesReference species="Rl_R"/>
        </listOfProducts>
        <kineticLaw>
          <math xmlns="http://www.w3.org/1998/Math/MathML">
            <apply>
              <times/>
              <ci> k212 </ci>
              <ci> EGF </ci>
              <ci> R_R </ci>
            </apply>
          </math>
        </kineticLaw>
      </reaction>
      <reaction id="R214" reversible="false">
        <listOfReactants>
          <speciesReference species="Rl_R"/>
        </listOfReactants>
        <listOfProducts>
          <speciesReference species="EGF"/>
          <speciesReference species="R_R"/>
        </listOfProducts>
        <kineticLaw>
          <math xmlns="http://www.w3.org/1998/Math/MathML">
            <apply>
              <times/>
              <ci> k213 </ci>
              <ci> Rl_R </ci>
            </apply>
          </math>
        </kineticLaw>
      </reaction>
      <reaction id="R215" reversible="false">
        <listOfReactants>
          <speciesReference species="Rl"/>
          <speciesReference species="R"/>
        </listOfReactants>
        <listOfProducts>
          <speciesReference species="Rl_R"/>
        </listOfProducts>
        <kineticLaw>
          <math xmlns="http://www.w3.org/1998/Math/MathML">
            <apply>
              <times/>
              <ci> k214 </ci>
              <ci> Rl </ci>
              <ci> R </ci>
            </apply>
          </math>
        </kineticLaw>
      </reaction>
      <reaction id="R216" reversible="false">
        <listOfReactants>
          <speciesReference species="Rl_R"/>
        </listOfReactants>
        <listOfProducts>
          <speciesReference species="Rl"/>
          <speciesReference species="R"/>
        </listOfProducts>
        <kineticLaw>
          <math xmlns="http://www.w3.org/1998/Math/MathML">
            <apply>
              <times/>
              <ci> k215 </ci>
              <ci> Rl_R </ci>
            </apply>
          </math>
        </kineticLaw>
      </reaction>
      <reaction id="R217" reversible="false">
        <listOfReactants>
          <speciesReference species="Rl_R"/>
        </listOfReactants>
        <listOfProducts>
          <speciesReference species="RlP_RP"/>
        </listOfProducts>
        <kineticLaw>
          <math xmlns="http://www.w3.org/1998/Math/MathML">
            <apply>
              <times/>
              <ci> k216 </ci>
              <ci> Rl_R </ci>
            </apply>
          </math>
        </kineticLaw>
      </reaction>
      <reaction id="R218" reversible="false">
        <listOfReactants>
          <speciesReference species="RlP_RP"/>
        </listOfReactants>
        <listOfProducts>
          <speciesReference species="EGF"/>
          <speciesReference species="RP_RP"/>
        </listOfProducts>
        <kineticLaw>
          <math xmlns="http://www.w3.org/1998/Math/MathML">
            <apply>
              <times/>
              <ci> k217 </ci>
              <ci> RlP_RP </ci>
            </apply>
          </math>
        </kineticLaw>
      </reaction>
      <reaction id="R219" reversible="false">
        <listOfReactants>
          <speciesReference species="EGF"/>
          <speciesReference species="RP_RP"/>
        </listOfReactants>
        <listOfProducts>
          <speciesReference species="RlP_RP"/>
        </listOfProducts>
        <kineticLaw>
          <math xmlns="http://www.w3.org/1998/Math/MathML">
            <apply>
              <times/>
              <ci> k218 </ci>
              <ci> EGF </ci>
              <ci> RP_RP </ci>
            </apply>
          </math>
        </kineticLaw>
      </reaction>
      <reaction id="R220" reversible="false">
        <listOfReactants>
          <speciesReference species="RP_RP"/>
        </listOfReactants>
        <listOfProducts>
          <speciesReference species="RP"/>
          <speciesReference species="RP"/>
        </listOfProducts>
        <kineticLaw>
          <math xmlns="http://www.w3.org/1998/Math/MathML">
            <apply>
              <times/>
              <ci> k219 </ci>
              <ci> RP_RP </ci>
            </apply>
          </math>
        </kineticLaw>
      </reaction>
      <reaction id="R221" reversible="false">
        <listOfReactants>
          <speciesReference species="RP"/>
          <speciesReference species="RP"/>
        </listOfReactants>
        <listOfProducts>
          <speciesReference species="RP_RP"/>
        </listOfProducts>
        <kineticLaw>
          <math xmlns="http://www.w3.org/1998/Math/MathML">
            <apply>
              <times/>
              <ci> k220 </ci>
              <ci> RP </ci>
              <ci> RP </ci>
            </apply>
          </math>
        </kineticLaw>
      </reaction>
      <reaction id="R222" reversible="false">
        <listOfReactants>
          <speciesReference species="RP_R"/>
        </listOfReactants>
        <listOfProducts>
          <speciesReference species="RP_RP"/>
        </listOfProducts>
        <kineticLaw>
          <math xmlns="http://www.w3.org/1998/Math/MathML">
            <apply>
              <times/>
              <ci> k221 </ci>
              <ci> RP_R </ci>
            </apply>
          </math>
        </kineticLaw>
      </reaction>
      <reaction id="R223" reversible="false">
        <listOfReactants>
          <speciesReference species="RP"/>
          <speciesReference species="R"/>
        </listOfReactants>
        <listOfProducts>
          <speciesReference species="RP_R"/>
        </listOfProducts>
        <kineticLaw>
          <math xmlns="http://www.w3.org/1998/Math/MathML">
            <apply>
              <times/>
              <ci> k222 </ci>
              <ci> RP </ci>
              <ci> R </ci>
            </apply>
          </math>
        </kineticLaw>
      </reaction>
      <reaction id="R224" reversible="false">
        <listOfReactants>
          <speciesReference species="RP_R"/>
        </listOfReactants>
        <listOfProducts>
          <speciesReference species="RP"/>
          <speciesReference species="R"/>
        </listOfProducts>
        <kineticLaw>
          <math xmlns="http://www.w3.org/1998/Math/MathML">
            <apply>
              <times/>
              <ci> k223 </ci>
              <ci> RP_R </ci>
            </apply>
          </math>
        </kineticLaw>
      </reaction>
      <reaction id="R225" reversible="false">
        <listOfReactants>
          <speciesReference species="CDC25CP"/>
          <speciesReference species="RP"/>
        </listOfReactants>
        <listOfProducts>
          <speciesReference species="CDC25CP_RP"/>
        </listOfProducts>
        <kineticLaw>
          <math xmlns="http://www.w3.org/1998/Math/MathML">
            <apply>
              <times/>
              <ci> k224 </ci>
              <ci> CDC25CP </ci>
              <ci> RP </ci>
            </apply>
          </math>
        </kineticLaw>
      </reaction>
      <reaction id="R226" reversible="false">
        <listOfReactants>
          <speciesReference species="CDC25CP_RP"/>
        </listOfReactants>
        <listOfProducts>
          <speciesReference species="CDC25CP"/>
          <speciesReference species="RP"/>
        </listOfProducts>
        <kineticLaw>
          <math xmlns="http://www.w3.org/1998/Math/MathML">
            <apply>
              <times/>
              <ci> k225 </ci>
              <ci> CDC25CP_RP </ci>
            </apply>
          </math>
        </kineticLaw>
      </reaction>
      <reaction id="R227" reversible="false">
        <listOfReactants>
          <speciesReference species="CDC25CP_RP"/>
        </listOfReactants>
        <listOfProducts>
          <speciesReference species="CDC25CP"/>
          <speciesReference species="R"/>
        </listOfProducts>
        <kineticLaw>
          <math xmlns="http://www.w3.org/1998/Math/MathML">
            <apply>
              <times/>
              <ci> k226 </ci>
              <ci> CDC25CP_RP </ci>
            </apply>
          </math>
        </kineticLaw>
      </reaction>
      <reaction id="R228" reversible="false">
        <listOfReactants>
          <speciesReference species="CDC25CP"/>
          <speciesReference species="RP_RP"/>
        </listOfReactants>
        <listOfProducts>
          <speciesReference species="CDC25CP_RP_RP"/>
        </listOfProducts>
        <kineticLaw>
          <math xmlns="http://www.w3.org/1998/Math/MathML">
            <apply>
              <times/>
              <ci> k227 </ci>
              <ci> CDC25CP </ci>
              <ci> RP_RP </ci>
            </apply>
          </math>
        </kineticLaw>
      </reaction>
      <reaction id="R229" reversible="false">
        <listOfReactants>
          <speciesReference species="CDC25CP_RP_RP"/>
        </listOfReactants>
        <listOfProducts>
          <speciesReference species="CDC25CP"/>
          <speciesReference species="RP_RP"/>
        </listOfProducts>
        <kineticLaw>
          <math xmlns="http://www.w3.org/1998/Math/MathML">
            <apply>
              <times/>
              <ci> k228 </ci>
              <ci> CDC25CP_RP_RP </ci>
            </apply>
          </math>
        </kineticLaw>
      </reaction>
      <reaction id="R230" reversible="false">
        <listOfReactants>
          <speciesReference species="CDC25CP_RP_RP"/>
        </listOfReactants>
        <listOfProducts>
          <speciesReference species="CDC25CP"/>
          <speciesReference species="R_R"/>
        </listOfProducts>
        <kineticLaw>
          <math xmlns="http://www.w3.org/1998/Math/MathML">
            <apply>
              <times/>
              <ci> k229 </ci>
              <ci> CDC25CP_RP_RP </ci>
            </apply>
          </math>
        </kineticLaw>
      </reaction>
      <reaction id="R231" reversible="false">
        <listOfReactants>
          <speciesReference species="R"/>
          <speciesReference species="ERB"/>
        </listOfReactants>
        <listOfProducts>
          <speciesReference species="R_ERB"/>
        </listOfProducts>
        <kineticLaw>
          <math xmlns="http://www.w3.org/1998/Math/MathML">
            <apply>
              <times/>
              <ci> k230 </ci>
              <ci> R </ci>
              <ci> ERB </ci>
            </apply>
          </math>
        </kineticLaw>
      </reaction>
      <reaction id="R232" reversible="false">
        <listOfReactants>
          <speciesReference species="R_ERB"/>
        </listOfReactants>
        <listOfProducts>
          <speciesReference species="R"/>
          <speciesReference species="ERB"/>
        </listOfProducts>
        <kineticLaw>
          <math xmlns="http://www.w3.org/1998/Math/MathML">
            <apply>
              <times/>
              <ci> k231 </ci>
              <ci> R_ERB </ci>
            </apply>
          </math>
        </kineticLaw>
      </reaction>
      <reaction id="R233" reversible="false">
        <listOfReactants>
          <speciesReference species="R_ERB"/>
          <speciesReference species="EGF"/>
        </listOfReactants>
        <listOfProducts>
          <speciesReference species="Rl_ERB"/>
        </listOfProducts>
        <kineticLaw>
          <math xmlns="http://www.w3.org/1998/Math/MathML">
            <apply>
              <times/>
              <ci> k232 </ci>
              <ci> R_ERB </ci>
              <ci> EGF </ci>
            </apply>
          </math>
        </kineticLaw>
      </reaction>
      <reaction id="R234" reversible="false">
        <listOfReactants>
          <speciesReference species="Rl_ERB"/>
        </listOfReactants>
        <listOfProducts>
          <speciesReference species="R_ERB"/>
          <speciesReference species="EGF"/>
        </listOfProducts>
        <kineticLaw>
          <math xmlns="http://www.w3.org/1998/Math/MathML">
            <apply>
              <times/>
              <ci> k233 </ci>
              <ci> Rl_ERB </ci>
            </apply>
          </math>
        </kineticLaw>
      </reaction>
      <reaction id="R235" reversible="false">
        <listOfReactants>
          <speciesReference species="Rl_ERB"/>
        </listOfReactants>
        <listOfProducts>
          <speciesReference species="RlP_ERBP"/>
        </listOfProducts>
        <kineticLaw>
          <math xmlns="http://www.w3.org/1998/Math/MathML">
            <apply>
              <times/>
              <ci> k234 </ci>
              <ci> Rl_ERB </ci>
            </apply>
          </math>
        </kineticLaw>
      </reaction>
      <reaction id="R236" reversible="false">
        <listOfReactants>
          <speciesReference species="RlP_ERBP"/>
        </listOfReactants>
        <listOfProducts>
          <speciesReference species="EGF"/>
          <speciesReference species="RP_ERBP"/>
        </listOfProducts>
        <kineticLaw>
          <math xmlns="http://www.w3.org/1998/Math/MathML">
            <apply>
              <times/>
              <ci> k235 </ci>
              <ci> RlP_ERBP </ci>
            </apply>
          </math>
        </kineticLaw>
      </reaction>
      <reaction id="R237" reversible="false">
        <listOfReactants>
          <speciesReference species="EGF"/>
          <speciesReference species="RP_ERBP"/>
        </listOfReactants>
        <listOfProducts>
          <speciesReference species="RlP_ERBP"/>
        </listOfProducts>
        <kineticLaw>
          <math xmlns="http://www.w3.org/1998/Math/MathML">
            <apply>
              <times/>
              <ci> k236 </ci>
              <ci> EGF </ci>
              <ci> RP_ERBP </ci>
            </apply>
          </math>
        </kineticLaw>
      </reaction>
      <reaction id="R238" reversible="false">
        <listOfReactants>
          <speciesReference species="RP_ERBP"/>
        </listOfReactants>
        <listOfProducts>
          <speciesReference species="RP"/>
          <speciesReference species="ERBP"/>
        </listOfProducts>
        <kineticLaw>
          <math xmlns="http://www.w3.org/1998/Math/MathML">
            <apply>
              <times/>
              <ci> k237 </ci>
              <ci> RP_ERBP </ci>
            </apply>
          </math>
        </kineticLaw>
      </reaction>
      <reaction id="R239" reversible="false">
        <listOfReactants>
          <speciesReference species="RP"/>
          <speciesReference species="ERBP"/>
        </listOfReactants>
        <listOfProducts>
          <speciesReference species="RP_ERBP"/>
        </listOfProducts>
        <kineticLaw>
          <math xmlns="http://www.w3.org/1998/Math/MathML">
            <apply>
              <times/>
              <ci> k238 </ci>
              <ci> RP </ci>
              <ci> ERBP </ci>
            </apply>
          </math>
        </kineticLaw>
      </reaction>
      <reaction id="R240" reversible="false">
        <listOfReactants>
          <speciesReference species="Rl"/>
          <speciesReference species="ERB"/>
        </listOfReactants>
        <listOfProducts>
          <speciesReference species="Rl_ERB"/>
        </listOfProducts>
        <kineticLaw>
          <math xmlns="http://www.w3.org/1998/Math/MathML">
            <apply>
              <times/>
              <ci> k239 </ci>
              <ci> Rl </ci>
              <ci> ERB </ci>
            </apply>
          </math>
        </kineticLaw>
      </reaction>
      <reaction id="R241" reversible="false">
        <listOfReactants>
          <speciesReference species="Rl_ERB"/>
        </listOfReactants>
        <listOfProducts>
          <speciesReference species="Rl"/>
          <speciesReference species="ERB"/>
        </listOfProducts>
        <kineticLaw>
          <math xmlns="http://www.w3.org/1998/Math/MathML">
            <apply>
              <times/>
              <ci> k240 </ci>
              <ci> Rl_ERB </ci>
            </apply>
          </math>
        </kineticLaw>
      </reaction>
      <reaction id="R242" reversible="false">
        <listOfReactants>
          <speciesReference species="R"/>
          <speciesReference species="ERBP"/>
        </listOfReactants>
        <listOfProducts>
          <speciesReference species="R_ERBP"/>
        </listOfProducts>
        <kineticLaw>
          <math xmlns="http://www.w3.org/1998/Math/MathML">
            <apply>
              <times/>
              <ci> k241 </ci>
              <ci> R </ci>
              <ci> ERBP </ci>
            </apply>
          </math>
        </kineticLaw>
      </reaction>
      <reaction id="R243" reversible="false">
        <listOfReactants>
          <speciesReference species="R_ERBP"/>
        </listOfReactants>
        <listOfProducts>
          <speciesReference species="R"/>
          <speciesReference species="ERBP"/>
        </listOfProducts>
        <kineticLaw>
          <math xmlns="http://www.w3.org/1998/Math/MathML">
            <apply>
              <times/>
              <ci> k242 </ci>
              <ci> R_ERBP </ci>
            </apply>
          </math>
        </kineticLaw>
      </reaction>
      <reaction id="R244" reversible="false">
        <listOfReactants>
          <speciesReference species="R_ERBP"/>
        </listOfReactants>
        <listOfProducts>
          <speciesReference species="RP_ERBP"/>
        </listOfProducts>
        <kineticLaw>
          <math xmlns="http://www.w3.org/1998/Math/MathML">
            <apply>
              <times/>
              <ci> k243 </ci>
              <ci> R_ERBP </ci>
            </apply>
          </math>
        </kineticLaw>
      </reaction>
      <reaction id="R245" reversible="false">
        <listOfReactants>
          <speciesReference species="RlP_ERBP"/>
        </listOfReactants>
        <listOfProducts>
          <speciesReference species="RlP"/>
          <speciesReference species="ERBP"/>
        </listOfProducts>
        <kineticLaw>
          <math xmlns="http://www.w3.org/1998/Math/MathML">
            <apply>
              <times/>
              <ci> k244 </ci>
              <ci> RlP_ERBP </ci>
            </apply>
          </math>
        </kineticLaw>
      </reaction>
      <reaction id="R246" reversible="false">
        <listOfReactants>
          <speciesReference species="RlP"/>
          <speciesReference species="ERBP"/>
        </listOfReactants>
        <listOfProducts>
          <speciesReference species="RlP_ERBP"/>
        </listOfProducts>
        <kineticLaw>
          <math xmlns="http://www.w3.org/1998/Math/MathML">
            <apply>
              <times/>
              <ci> k245 </ci>
              <ci> RlP </ci>
              <ci> ERBP </ci>
            </apply>
          </math>
        </kineticLaw>
      </reaction>
      <reaction id="R247" reversible="false">
        <listOfReactants>
          <speciesReference species="RP"/>
          <speciesReference species="ERB"/>
        </listOfReactants>
        <listOfProducts>
          <speciesReference species="RP_ERB"/>
        </listOfProducts>
        <kineticLaw>
          <math xmlns="http://www.w3.org/1998/Math/MathML">
            <apply>
              <times/>
              <ci> k246 </ci>
              <ci> RP </ci>
              <ci> ERB </ci>
            </apply>
          </math>
        </kineticLaw>
      </reaction>
      <reaction id="R248" reversible="false">
        <listOfReactants>
          <speciesReference species="RP_ERB"/>
        </listOfReactants>
        <listOfProducts>
          <speciesReference species="RP"/>
          <speciesReference species="ERB"/>
        </listOfProducts>
        <kineticLaw>
          <math xmlns="http://www.w3.org/1998/Math/MathML">
            <apply>
              <times/>
              <ci> k247 </ci>
              <ci> RP_ERB </ci>
            </apply>
          </math>
        </kineticLaw>
      </reaction>
      <reaction id="R249" reversible="false">
        <listOfReactants>
          <speciesReference species="RP_ERB"/>
        </listOfReactants>
        <listOfProducts>
          <speciesReference species="RP_ERBP"/>
        </listOfProducts>
        <kineticLaw>
          <math xmlns="http://www.w3.org/1998/Math/MathML">
            <apply>
              <times/>
              <ci> k248 </ci>
              <ci> RP_ERB </ci>
            </apply>
          </math>
        </kineticLaw>
      </reaction>
      <reaction id="R250" reversible="false">
        <listOfReactants>
          <speciesReference species="ERBP"/>
          <speciesReference species="ERB"/>
        </listOfReactants>
        <listOfProducts>
          <speciesReference species="ERBP_ERB"/>
        </listOfProducts>
        <kineticLaw>
          <math xmlns="http://www.w3.org/1998/Math/MathML">
            <apply>
              <times/>
              <ci> k249 </ci>
              <ci> ERBP </ci>
              <ci> ERB </ci>
            </apply>
          </math>
        </kineticLaw>
      </reaction>
      <reaction id="R251" reversible="false">
        <listOfReactants>
          <speciesReference species="ERBP_ERB"/>
        </listOfReactants>
        <listOfProducts>
          <speciesReference species="ERBP"/>
          <speciesReference species="ERB"/>
        </listOfProducts>
        <kineticLaw>
          <math xmlns="http://www.w3.org/1998/Math/MathML">
            <apply>
              <times/>
              <ci> k250 </ci>
              <ci> ERBP_ERB </ci>
            </apply>
          </math>
        </kineticLaw>
      </reaction>
      <reaction id="R252" reversible="false">
        <listOfReactants>
          <speciesReference species="ERBP_ERBP"/>
        </listOfReactants>
        <listOfProducts>
          <speciesReference species="ERBP"/>
          <speciesReference species="ERBP"/>
        </listOfProducts>
        <kineticLaw>
          <math xmlns="http://www.w3.org/1998/Math/MathML">
            <apply>
              <times/>
              <ci> k251 </ci>
              <ci> ERBP_ERBP </ci>
            </apply>
          </math>
        </kineticLaw>
      </reaction>
      <reaction id="R253" reversible="false">
        <listOfReactants>
          <speciesReference species="ERBP"/>
          <speciesReference species="ERBP"/>
        </listOfReactants>
        <listOfProducts>
          <speciesReference species="ERBP_ERBP"/>
        </listOfProducts>
        <kineticLaw>
          <math xmlns="http://www.w3.org/1998/Math/MathML">
            <apply>
              <times/>
              <ci> k252 </ci>
              <ci> ERBP </ci>
              <ci> ERBP </ci>
            </apply>
          </math>
        </kineticLaw>
      </reaction>
      <reaction id="R254" reversible="false">
        <listOfReactants>
          <speciesReference species="ERB"/>
          <speciesReference species="ERB"/>
        </listOfReactants>
        <listOfProducts>
          <speciesReference species="ERB_ERB"/>
        </listOfProducts>
        <kineticLaw>
          <math xmlns="http://www.w3.org/1998/Math/MathML">
            <apply>
              <times/>
              <ci> k253 </ci>
              <ci> ERB </ci>
              <ci> ERB </ci>
            </apply>
          </math>
        </kineticLaw>
      </reaction>
      <reaction id="R255" reversible="false">
        <listOfReactants>
          <speciesReference species="ERB_ERB"/>
        </listOfReactants>
        <listOfProducts>
          <speciesReference species="ERB"/>
          <speciesReference species="ERB"/>
        </listOfProducts>
        <kineticLaw>
          <math xmlns="http://www.w3.org/1998/Math/MathML">
            <apply>
              <times/>
              <ci> k254 </ci>
              <ci> ERB_ERB </ci>
            </apply>
          </math>
        </kineticLaw>
      </reaction>
      <reaction id="R256" reversible="false">
        <listOfReactants>
          <speciesReference species="ERBP_ERB"/>
        </listOfReactants>
        <listOfProducts>
          <speciesReference species="ERBP_ERBP"/>
        </listOfProducts>
        <kineticLaw>
          <math xmlns="http://www.w3.org/1998/Math/MathML">
            <apply>
              <times/>
              <ci> k255 </ci>
              <ci> ERBP_ERB </ci>
            </apply>
          </math>
        </kineticLaw>
      </reaction>
      <reaction id="R257" reversible="false">
        <listOfReactants>
          <speciesReference species="CDC25CP"/>
          <speciesReference species="ERBP"/>
        </listOfReactants>
        <listOfProducts>
          <speciesReference species="CDC25CP_ERBP"/>
        </listOfProducts>
        <kineticLaw>
          <math xmlns="http://www.w3.org/1998/Math/MathML">
            <apply>
              <times/>
              <ci> k256 </ci>
              <ci> CDC25CP </ci>
              <ci> ERBP </ci>
            </apply>
          </math>
        </kineticLaw>
      </reaction>
      <reaction id="R258" reversible="false">
        <listOfReactants>
          <speciesReference species="CDC25CP_ERBP"/>
        </listOfReactants>
        <listOfProducts>
          <speciesReference species="CDC25CP"/>
          <speciesReference species="ERBP"/>
        </listOfProducts>
        <kineticLaw>
          <math xmlns="http://www.w3.org/1998/Math/MathML">
            <apply>
              <times/>
              <ci> k257 </ci>
              <ci> CDC25CP_ERBP </ci>
            </apply>
          </math>
        </kineticLaw>
      </reaction>
      <reaction id="R259" reversible="false">
        <listOfReactants>
          <speciesReference species="CDC25CP_ERBP"/>
        </listOfReactants>
        <listOfProducts>
          <speciesReference species="CDC25CP"/>
          <speciesReference species="ERB"/>
        </listOfProducts>
        <kineticLaw>
          <math xmlns="http://www.w3.org/1998/Math/MathML">
            <apply>
              <times/>
              <ci> k258 </ci>
              <ci> CDC25CP_ERBP </ci>
            </apply>
          </math>
        </kineticLaw>
      </reaction>
      <reaction id="R260" reversible="false">
        <listOfReactants>
          <speciesReference species="ShP"/>
          <speciesReference species="PTP1E"/>
        </listOfReactants>
        <listOfProducts>
          <speciesReference species="PTP1E_ShP"/>
        </listOfProducts>
        <kineticLaw>
          <math xmlns="http://www.w3.org/1998/Math/MathML">
            <apply>
              <times/>
              <ci> k259 </ci>
              <ci> ShP </ci>
              <ci> PTP1E </ci>
            </apply>
          </math>
        </kineticLaw>
      </reaction>
      <reaction id="R261" reversible="false">
        <listOfReactants>
          <speciesReference species="PTP1E_ShP"/>
        </listOfReactants>
        <listOfProducts>
          <speciesReference species="ShP"/>
          <speciesReference species="PTP1E"/>
        </listOfProducts>
        <kineticLaw>
          <math xmlns="http://www.w3.org/1998/Math/MathML">
            <apply>
              <times/>
              <ci> k260 </ci>
              <ci> PTP1E_ShP </ci>
            </apply>
          </math>
        </kineticLaw>
      </reaction>
      <reaction id="R262" reversible="false">
        <listOfReactants>
          <speciesReference species="PTP1E_ShP"/>
        </listOfReactants>
        <listOfProducts>
          <speciesReference species="PTP1E"/>
          <speciesReference species="Shc"/>
        </listOfProducts>
        <kineticLaw>
          <math xmlns="http://www.w3.org/1998/Math/MathML">
            <apply>
              <times/>
              <ci> k261 </ci>
              <ci> PTP1E_ShP </ci>
            </apply>
          </math>
        </kineticLaw>
      </reaction>
      <reaction id="R263" reversible="false">
        <listOfReactants>
          <speciesReference species="PLCyP"/>
          <speciesReference species="PaseX"/>
        </listOfReactants>
        <listOfProducts>
          <speciesReference species="PLCyP_PaseX"/>
        </listOfProducts>
        <kineticLaw>
          <math xmlns="http://www.w3.org/1998/Math/MathML">
            <apply>
              <times/>
              <ci> k262 </ci>
              <ci> PLCyP </ci>
              <ci> PaseX </ci>
            </apply>
          </math>
        </kineticLaw>
      </reaction>
      <reaction id="R264" reversible="false">
        <listOfReactants>
          <speciesReference species="PLCyP_PaseX"/>
        </listOfReactants>
        <listOfProducts>
          <speciesReference species="PLCyP"/>
          <speciesReference species="PaseX"/>
        </listOfProducts>
        <kineticLaw>
          <math xmlns="http://www.w3.org/1998/Math/MathML">
            <apply>
              <times/>
              <ci> k263 </ci>
              <ci> PLCyP_PaseX </ci>
            </apply>
          </math>
        </kineticLaw>
      </reaction>
      <reaction id="R265" reversible="false">
        <listOfReactants>
          <speciesReference species="PLCyP_PaseX"/>
        </listOfReactants>
        <listOfProducts>
          <speciesReference species="PLCy"/>
          <speciesReference species="PaseX"/>
        </listOfProducts>
        <kineticLaw>
          <math xmlns="http://www.w3.org/1998/Math/MathML">
            <apply>
              <times/>
              <ci> k264 </ci>
              <ci> PLCyP_PaseX </ci>
            </apply>
          </math>
        </kineticLaw>
      </reaction>
      <reaction id="R266" reversible="false">
        <listOfReactants>
          <speciesReference species="Rl2P"/>
        </listOfReactants>
        <listOfProducts>
          <speciesReference species="RlP"/>
          <speciesReference species="RlP"/>
        </listOfProducts>
        <kineticLaw>
          <math xmlns="http://www.w3.org/1998/Math/MathML">
            <apply>
              <times/>
              <ci> k265 </ci>
              <ci> Rl2P </ci>
            </apply>
          </math>
        </kineticLaw>
      </reaction>
      <reaction id="R267" reversible="false">
        <listOfReactants>
          <speciesReference species="RlP"/>
          <speciesReference species="RlP"/>
        </listOfReactants>
        <listOfProducts>
          <speciesReference species="Rl2P"/>
        </listOfProducts>
        <kineticLaw>
          <math xmlns="http://www.w3.org/1998/Math/MathML">
            <apply>
              <times/>
              <ci> k266 </ci>
              <ci> RlP </ci>
              <ci> RlP </ci>
            </apply>
          </math>
        </kineticLaw>
      </reaction>
      <reaction id="R268" reversible="false">
        <listOfReactants>
          <speciesReference species="RlP"/>
        </listOfReactants>
        <listOfProducts>
          <speciesReference species="EGF"/>
          <speciesReference species="RP"/>
        </listOfProducts>
        <kineticLaw>
          <math xmlns="http://www.w3.org/1998/Math/MathML">
            <apply>
              <times/>
              <ci> k267 </ci>
              <ci> RlP </ci>
            </apply>
          </math>
        </kineticLaw>
      </reaction>
      <reaction id="R269" reversible="false">
        <listOfReactants>
          <speciesReference species="EGF"/>
          <speciesReference species="RP"/>
        </listOfReactants>
        <listOfProducts>
          <speciesReference species="RlP"/>
        </listOfProducts>
        <kineticLaw>
          <math xmlns="http://www.w3.org/1998/Math/MathML">
            <apply>
              <times/>
              <ci> k268 </ci>
              <ci> EGF </ci>
              <ci> RP </ci>
            </apply>
          </math>
        </kineticLaw>
      </reaction>
      <reaction id="R270" reversible="false">
        <listOfReactants>
          <speciesReference species="CDC25CP"/>
          <speciesReference species="ERBP_ERBP"/>
        </listOfReactants>
        <listOfProducts>
          <speciesReference species="CDC25CP_ERBP_ERBP"/>
        </listOfProducts>
        <kineticLaw>
          <math xmlns="http://www.w3.org/1998/Math/MathML">
            <apply>
              <times/>
              <ci> k269 </ci>
              <ci> CDC25CP </ci>
              <ci> ERBP_ERBP </ci>
            </apply>
          </math>
        </kineticLaw>
      </reaction>
      <reaction id="R271" reversible="false">
        <listOfReactants>
          <speciesReference species="CDC25CP_ERBP_ERBP"/>
        </listOfReactants>
        <listOfProducts>
          <speciesReference species="CDC25CP"/>
          <speciesReference species="ERBP_ERBP"/>
        </listOfProducts>
        <kineticLaw>
          <math xmlns="http://www.w3.org/1998/Math/MathML">
            <apply>
              <times/>
              <ci> k270 </ci>
              <ci> CDC25CP_ERBP_ERBP </ci>
            </apply>
          </math>
        </kineticLaw>
      </reaction>
      <reaction id="R272" reversible="false">
        <listOfReactants>
          <speciesReference species="CDC25CP_ERBP_ERBP"/>
        </listOfReactants>
        <listOfProducts>
          <speciesReference species="CDC25CP"/>
          <speciesReference species="ERB_ERB"/>
        </listOfProducts>
        <kineticLaw>
          <math xmlns="http://www.w3.org/1998/Math/MathML">
            <apply>
              <times/>
              <ci> k271 </ci>
              <ci> CDC25CP_ERBP_ERBP </ci>
            </apply>
          </math>
        </kineticLaw>
      </reaction>
      <reaction id="R273" reversible="false">
        <listOfReactants>
          <speciesReference species="ERBP"/>
          <speciesReference species="PLCy"/>
        </listOfReactants>
        <listOfProducts>
          <speciesReference species="ERBP_PL"/>
        </listOfProducts>
        <kineticLaw>
          <math xmlns="http://www.w3.org/1998/Math/MathML">
            <apply>
              <times/>
              <ci> k272 </ci>
              <ci> ERBP </ci>
              <ci> PLCy </ci>
            </apply>
          </math>
        </kineticLaw>
      </reaction>
      <reaction id="R274" reversible="false">
        <listOfReactants>
          <speciesReference species="ERBP_PL"/>
        </listOfReactants>
        <listOfProducts>
          <speciesReference species="ERBP"/>
          <speciesReference species="PLCy"/>
        </listOfProducts>
        <kineticLaw>
          <math xmlns="http://www.w3.org/1998/Math/MathML">
            <apply>
              <times/>
              <ci> k273 </ci>
              <ci> ERBP_PL </ci>
            </apply>
          </math>
        </kineticLaw>
      </reaction>
      <reaction id="R275" reversible="false">
        <listOfReactants>
          <speciesReference species="ERBP_PL"/>
        </listOfReactants>
        <listOfProducts>
          <speciesReference species="ERBP_PLP"/>
        </listOfProducts>
        <kineticLaw>
          <math xmlns="http://www.w3.org/1998/Math/MathML">
            <apply>
              <times/>
              <ci> k274 </ci>
              <ci> ERBP_PL </ci>
            </apply>
          </math>
        </kineticLaw>
      </reaction>
      <reaction id="R276" reversible="false">
        <listOfReactants>
          <speciesReference species="ERBP_PLP"/>
        </listOfReactants>
        <listOfProducts>
          <speciesReference species="ERBP"/>
          <speciesReference species="PLCyP"/>
        </listOfProducts>
        <kineticLaw>
          <math xmlns="http://www.w3.org/1998/Math/MathML">
            <apply>
              <times/>
              <ci> k275 </ci>
              <ci> ERBP_PLP </ci>
            </apply>
          </math>
        </kineticLaw>
      </reaction>
      <reaction id="R277" reversible="false">
        <listOfReactants>
          <speciesReference species="ERBP"/>
          <speciesReference species="PLCyP"/>
        </listOfReactants>
        <listOfProducts>
          <speciesReference species="ERBP_PLP"/>
        </listOfProducts>
        <kineticLaw>
          <math xmlns="http://www.w3.org/1998/Math/MathML">
            <apply>
              <times/>
              <ci> k276 </ci>
              <ci> ERBP </ci>
              <ci> PLCyP </ci>
            </apply>
          </math>
        </kineticLaw>
      </reaction>
      <reaction id="R278" reversible="false">
        <listOfReactants>
          <speciesReference species="ERBP"/>
          <speciesReference species="Grb"/>
        </listOfReactants>
        <listOfProducts>
          <speciesReference species="ERBP_G"/>
        </listOfProducts>
        <kineticLaw>
          <math xmlns="http://www.w3.org/1998/Math/MathML">
            <apply>
              <times/>
              <ci> k277 </ci>
              <ci> ERBP </ci>
              <ci> Grb </ci>
            </apply>
          </math>
        </kineticLaw>
      </reaction>
      <reaction id="R279" reversible="false">
        <listOfReactants>
          <speciesReference species="ERBP_G"/>
        </listOfReactants>
        <listOfProducts>
          <speciesReference species="ERBP"/>
          <speciesReference species="Grb"/>
        </listOfProducts>
        <kineticLaw>
          <math xmlns="http://www.w3.org/1998/Math/MathML">
            <apply>
              <times/>
              <ci> k278 </ci>
              <ci> ERBP_G </ci>
            </apply>
          </math>
        </kineticLaw>
      </reaction>
      <reaction id="R280" reversible="false">
        <listOfReactants>
          <speciesReference species="ERBP_G"/>
          <speciesReference species="SOS"/>
        </listOfReactants>
        <listOfProducts>
          <speciesReference species="ERBP_G_S"/>
        </listOfProducts>
        <kineticLaw>
          <math xmlns="http://www.w3.org/1998/Math/MathML">
            <apply>
              <times/>
              <ci> k279 </ci>
              <ci> ERBP_G </ci>
              <ci> SOS </ci>
            </apply>
          </math>
        </kineticLaw>
      </reaction>
      <reaction id="R281" reversible="false">
        <listOfReactants>
          <speciesReference species="ERBP_G_S"/>
        </listOfReactants>
        <listOfProducts>
          <speciesReference species="ERBP_G"/>
          <speciesReference species="SOS"/>
        </listOfProducts>
        <kineticLaw>
          <math xmlns="http://www.w3.org/1998/Math/MathML">
            <apply>
              <times/>
              <ci> k280 </ci>
              <ci> ERBP_G_S </ci>
            </apply>
          </math>
        </kineticLaw>
      </reaction>
      <reaction id="R282" reversible="false">
        <listOfReactants>
          <speciesReference species="ERBP_G_S"/>
        </listOfReactants>
        <listOfProducts>
          <speciesReference species="ERBP"/>
          <speciesReference species="G_S"/>
        </listOfProducts>
        <kineticLaw>
          <math xmlns="http://www.w3.org/1998/Math/MathML">
            <apply>
              <times/>
              <ci> k281 </ci>
              <ci> ERBP_G_S </ci>
            </apply>
          </math>
        </kineticLaw>
      </reaction>
      <reaction id="R283" reversible="false">
        <listOfReactants>
          <speciesReference species="ERBP"/>
          <speciesReference species="G_S"/>
        </listOfReactants>
        <listOfProducts>
          <speciesReference species="ERBP_G_S"/>
        </listOfProducts>
        <kineticLaw>
          <math xmlns="http://www.w3.org/1998/Math/MathML">
            <apply>
              <times/>
              <ci> k282 </ci>
              <ci> ERBP </ci>
              <ci> G_S </ci>
            </apply>
          </math>
        </kineticLaw>
      </reaction>
      <reaction id="R284" reversible="false">
        <listOfReactants>
          <speciesReference species="ERBP"/>
          <speciesReference species="Shc"/>
        </listOfReactants>
        <listOfProducts>
          <speciesReference species="ERBP_Sh"/>
        </listOfProducts>
        <kineticLaw>
          <math xmlns="http://www.w3.org/1998/Math/MathML">
            <apply>
              <times/>
              <ci> k283 </ci>
              <ci> ERBP </ci>
              <ci> Shc </ci>
            </apply>
          </math>
        </kineticLaw>
      </reaction>
      <reaction id="R285" reversible="false">
        <listOfReactants>
          <speciesReference species="ERBP_Sh"/>
        </listOfReactants>
        <listOfProducts>
          <speciesReference species="ERBP"/>
          <speciesReference species="Shc"/>
        </listOfProducts>
        <kineticLaw>
          <math xmlns="http://www.w3.org/1998/Math/MathML">
            <apply>
              <times/>
              <ci> k284 </ci>
              <ci> ERBP_Sh </ci>
            </apply>
          </math>
        </kineticLaw>
      </reaction>
      <reaction id="R286" reversible="false">
        <listOfReactants>
          <speciesReference species="ERBP_Sh"/>
        </listOfReactants>
        <listOfProducts>
          <speciesReference species="ERBP_ShP"/>
        </listOfProducts>
        <kineticLaw>
          <math xmlns="http://www.w3.org/1998/Math/MathML">
            <apply>
              <times/>
              <ci> k285 </ci>
              <ci> ERBP_Sh </ci>
            </apply>
          </math>
        </kineticLaw>
      </reaction>
      <reaction id="R287" reversible="false">
        <listOfReactants>
          <speciesReference species="ERBP_ShP"/>
        </listOfReactants>
        <listOfProducts>
          <speciesReference species="ShP"/>
          <speciesReference species="ERBP"/>
        </listOfProducts>
        <kineticLaw>
          <math xmlns="http://www.w3.org/1998/Math/MathML">
            <apply>
              <times/>
              <ci> k286 </ci>
              <ci> ERBP_ShP </ci>
            </apply>
          </math>
        </kineticLaw>
      </reaction>
      <reaction id="R288" reversible="false">
        <listOfReactants>
          <speciesReference species="ShP"/>
          <speciesReference species="ERBP"/>
        </listOfReactants>
        <listOfProducts>
          <speciesReference species="ERBP_ShP"/>
        </listOfProducts>
        <kineticLaw>
          <math xmlns="http://www.w3.org/1998/Math/MathML">
            <apply>
              <times/>
              <ci> k287 </ci>
              <ci> ShP </ci>
              <ci> ERBP </ci>
            </apply>
          </math>
        </kineticLaw>
      </reaction>
      <reaction id="R289" reversible="false">
        <listOfReactants>
          <speciesReference species="ERBP_ShP"/>
          <speciesReference species="Grb"/>
        </listOfReactants>
        <listOfProducts>
          <speciesReference species="ERBP_ShP_G"/>
        </listOfProducts>
        <kineticLaw>
          <math xmlns="http://www.w3.org/1998/Math/MathML">
            <apply>
              <times/>
              <ci> k288 </ci>
              <ci> ERBP_ShP </ci>
              <ci> Grb </ci>
            </apply>
          </math>
        </kineticLaw>
      </reaction>
      <reaction id="R290" reversible="false">
        <listOfReactants>
          <speciesReference species="ERBP_ShP_G"/>
        </listOfReactants>
        <listOfProducts>
          <speciesReference species="ERBP_ShP"/>
          <speciesReference species="Grb"/>
        </listOfProducts>
        <kineticLaw>
          <math xmlns="http://www.w3.org/1998/Math/MathML">
            <apply>
              <times/>
              <ci> k289 </ci>
              <ci> ERBP_ShP_G </ci>
            </apply>
          </math>
        </kineticLaw>
      </reaction>
      <reaction id="R291" reversible="false">
        <listOfReactants>
          <speciesReference species="ERBP_ShP_G"/>
        </listOfReactants>
        <listOfProducts>
          <speciesReference species="ERBP"/>
          <speciesReference species="ShP_G"/>
        </listOfProducts>
        <kineticLaw>
          <math xmlns="http://www.w3.org/1998/Math/MathML">
            <apply>
              <times/>
              <ci> k290 </ci>
              <ci> ERBP_ShP_G </ci>
            </apply>
          </math>
        </kineticLaw>
      </reaction>
      <reaction id="R292" reversible="false">
        <listOfReactants>
          <speciesReference species="ERBP"/>
          <speciesReference species="ShP_G"/>
        </listOfReactants>
        <listOfProducts>
          <speciesReference species="ERBP_ShP_G"/>
        </listOfProducts>
        <kineticLaw>
          <math xmlns="http://www.w3.org/1998/Math/MathML">
            <apply>
              <times/>
              <ci> k291 </ci>
              <ci> ERBP </ci>
              <ci> ShP_G </ci>
            </apply>
          </math>
        </kineticLaw>
      </reaction>
      <reaction id="R293" reversible="false">
        <listOfReactants>
          <speciesReference species="ERBP_ShP_G"/>
          <speciesReference species="SOS"/>
        </listOfReactants>
        <listOfProducts>
          <speciesReference species="ERBP_ShP_G_S"/>
        </listOfProducts>
        <kineticLaw>
          <math xmlns="http://www.w3.org/1998/Math/MathML">
            <apply>
              <times/>
              <ci> k292 </ci>
              <ci> ERBP_ShP_G </ci>
              <ci> SOS </ci>
            </apply>
          </math>
        </kineticLaw>
      </reaction>
      <reaction id="R294" reversible="false">
        <listOfReactants>
          <speciesReference species="ERBP_ShP_G_S"/>
        </listOfReactants>
        <listOfProducts>
          <speciesReference species="ERBP_ShP_G"/>
          <speciesReference species="SOS"/>
        </listOfProducts>
        <kineticLaw>
          <math xmlns="http://www.w3.org/1998/Math/MathML">
            <apply>
              <times/>
              <ci> k293 </ci>
              <ci> ERBP_ShP_G_S </ci>
            </apply>
          </math>
        </kineticLaw>
      </reaction>
      <reaction id="R295" reversible="false">
        <listOfReactants>
          <speciesReference species="ERBP_ShP_G_S"/>
        </listOfReactants>
        <listOfProducts>
          <speciesReference species="ShP_G_S"/>
          <speciesReference species="ERBP"/>
        </listOfProducts>
        <kineticLaw>
          <math xmlns="http://www.w3.org/1998/Math/MathML">
            <apply>
              <times/>
              <ci> k294 </ci>
              <ci> ERBP_ShP_G_S </ci>
            </apply>
          </math>
        </kineticLaw>
      </reaction>
      <reaction id="R296" reversible="false">
        <listOfReactants>
          <speciesReference species="ShP_G_S"/>
          <speciesReference species="ERBP"/>
        </listOfReactants>
        <listOfProducts>
          <speciesReference species="ERBP_ShP_G_S"/>
        </listOfProducts>
        <kineticLaw>
          <math xmlns="http://www.w3.org/1998/Math/MathML">
            <apply>
              <times/>
              <ci> k295 </ci>
              <ci> ShP_G_S </ci>
              <ci> ERBP </ci>
            </apply>
          </math>
        </kineticLaw>
      </reaction>
      <reaction id="R297" reversible="false">
        <listOfReactants>
          <speciesReference species="ERBP_ShP"/>
          <speciesReference species="G_S"/>
        </listOfReactants>
        <listOfProducts>
          <speciesReference species="ERBP_ShP_G_S"/>
        </listOfProducts>
        <kineticLaw>
          <math xmlns="http://www.w3.org/1998/Math/MathML">
            <apply>
              <times/>
              <ci> k296 </ci>
              <ci> ERBP_ShP </ci>
              <ci> G_S </ci>
            </apply>
          </math>
        </kineticLaw>
      </reaction>
      <reaction id="R298" reversible="false">
        <listOfReactants>
          <speciesReference species="ERBP_ShP_G_S"/>
        </listOfReactants>
        <listOfProducts>
          <speciesReference species="ERBP_ShP"/>
          <speciesReference species="G_S"/>
        </listOfProducts>
        <kineticLaw>
          <math xmlns="http://www.w3.org/1998/Math/MathML">
            <apply>
              <times/>
              <ci> k297 </ci>
              <ci> ERBP_ShP_G_S </ci>
            </apply>
          </math>
        </kineticLaw>
      </reaction>
      <reaction id="R299" reversible="false">
        <listOfReactants>
          <speciesReference species="ERBP_ShP_G_S"/>
          <speciesReference species="Ras_GDP"/>
        </listOfReactants>
        <listOfProducts>
          <speciesReference species="ERBP_ShP_G_S_Ras_GDP"/>
        </listOfProducts>
        <kineticLaw>
          <math xmlns="http://www.w3.org/1998/Math/MathML">
            <apply>
              <times/>
              <ci> k298 </ci>
              <ci> ERBP_ShP_G_S </ci>
              <ci> Ras_GDP </ci>
            </apply>
          </math>
        </kineticLaw>
      </reaction>
      <reaction id="R300" reversible="false">
        <listOfReactants>
          <speciesReference species="ERBP_ShP_G_S_Ras_GDP"/>
        </listOfReactants>
        <listOfProducts>
          <speciesReference species="ERBP_ShP_G_S"/>
          <speciesReference species="Ras_GDP"/>
        </listOfProducts>
        <kineticLaw>
          <math xmlns="http://www.w3.org/1998/Math/MathML">
            <apply>
              <times/>
              <ci> k299 </ci>
              <ci> ERBP_ShP_G_S_Ras_GDP </ci>
            </apply>
          </math>
        </kineticLaw>
      </reaction>
      <reaction id="R301" reversible="false">
        <listOfReactants>
          <speciesReference species="ERBP_ShP_G_S_Ras_GDP"/>
        </listOfReactants>
        <listOfProducts>
          <speciesReference species="ERBP_ShP_G_S_Ras"/>
          <speciesReference species="GDP"/>
        </listOfProducts>
        <kineticLaw>
          <math xmlns="http://www.w3.org/1998/Math/MathML">
            <apply>
              <times/>
              <ci> k300 </ci>
              <ci> ERBP_ShP_G_S_Ras_GDP </ci>
            </apply>
          </math>
        </kineticLaw>
      </reaction>
      <reaction id="R302" reversible="false">
        <listOfReactants>
          <speciesReference species="ERBP_ShP_G_S_Ras"/>
          <speciesReference species="GDP"/>
        </listOfReactants>
        <listOfProducts>
          <speciesReference species="ERBP_ShP_G_S_Ras_GDP"/>
        </listOfProducts>
        <kineticLaw>
          <math xmlns="http://www.w3.org/1998/Math/MathML">
            <apply>
              <times/>
              <ci> k301 </ci>
              <ci> ERBP_ShP_G_S_Ras </ci>
              <ci> GDP </ci>
            </apply>
          </math>
        </kineticLaw>
      </reaction>
      <reaction id="R303" reversible="false">
        <listOfReactants>
          <speciesReference species="ERBP_ShP_G_S_Ras"/>
          <speciesReference species="GTP"/>
        </listOfReactants>
        <listOfProducts>
          <speciesReference species="ERBP_ShP_G_S_Ras_GTP"/>
        </listOfProducts>
        <kineticLaw>
          <math xmlns="http://www.w3.org/1998/Math/MathML">
            <apply>
              <times/>
              <ci> k302 </ci>
              <ci> ERBP_ShP_G_S_Ras </ci>
              <ci> GTP </ci>
            </apply>
          </math>
        </kineticLaw>
      </reaction>
      <reaction id="R304" reversible="false">
        <listOfReactants>
          <speciesReference species="ERBP_ShP_G_S_Ras_GTP"/>
        </listOfReactants>
        <listOfProducts>
          <speciesReference species="ERBP_ShP_G_S_Ras"/>
          <speciesReference species="GTP"/>
        </listOfProducts>
        <kineticLaw>
          <math xmlns="http://www.w3.org/1998/Math/MathML">
            <apply>
              <times/>
              <ci> k303 </ci>
              <ci> ERBP_ShP_G_S_Ras_GTP </ci>
            </apply>
          </math>
        </kineticLaw>
      </reaction>
      <reaction id="R305" reversible="false">
        <listOfReactants>
          <speciesReference species="ERBP_ShP_G_S_Ras_GTP"/>
        </listOfReactants>
        <listOfProducts>
          <speciesReference species="ERBP_ShP_G_S"/>
          <speciesReference species="Ras_GTP"/>
        </listOfProducts>
        <kineticLaw>
          <math xmlns="http://www.w3.org/1998/Math/MathML">
            <apply>
              <times/>
              <ci> k304 </ci>
              <ci> ERBP_ShP_G_S_Ras_GTP </ci>
            </apply>
          </math>
        </kineticLaw>
      </reaction>
      <reaction id="R306" reversible="false">
        <listOfReactants>
          <speciesReference species="ERBP_ShP_G_S"/>
          <speciesReference species="Ras_GTP"/>
        </listOfReactants>
        <listOfProducts>
          <speciesReference species="ERBP_ShP_G_S_Ras_GTP"/>
        </listOfProducts>
        <kineticLaw>
          <math xmlns="http://www.w3.org/1998/Math/MathML">
            <apply>
              <times/>
              <ci> k305 </ci>
              <ci> ERBP_ShP_G_S </ci>
              <ci> Ras_GTP </ci>
            </apply>
          </math>
        </kineticLaw>
      </reaction>
      <reaction id="R307" reversible="false">
        <listOfReactants>
          <speciesReference species="ERBP_ShP_G_S"/>
          <speciesReference species="Ras"/>
        </listOfReactants>
        <listOfProducts>
          <speciesReference species="ERBP_ShP_G_S_Ras"/>
        </listOfProducts>
        <kineticLaw>
          <math xmlns="http://www.w3.org/1998/Math/MathML">
            <apply>
              <times/>
              <ci> k306 </ci>
              <ci> ERBP_ShP_G_S </ci>
              <ci> Ras </ci>
            </apply>
          </math>
        </kineticLaw>
      </reaction>
      <reaction id="R308" reversible="false">
        <listOfReactants>
          <speciesReference species="ERBP_ShP_G_S_Ras"/>
        </listOfReactants>
        <listOfProducts>
          <speciesReference species="ERBP_ShP_G_S"/>
          <speciesReference species="Ras"/>
        </listOfProducts>
        <kineticLaw>
          <math xmlns="http://www.w3.org/1998/Math/MathML">
            <apply>
              <times/>
              <ci> k307 </ci>
              <ci> ERBP_ShP_G_S_Ras </ci>
            </apply>
          </math>
        </kineticLaw>
      </reaction>
      <reaction id="R309" reversible="false">
        <listOfReactants>
          <speciesReference species="ERBP_G_S"/>
          <speciesReference species="Ras_GDP"/>
        </listOfReactants>
        <listOfProducts>
          <speciesReference species="ERBP_G_S_Ras_GDP"/>
        </listOfProducts>
        <kineticLaw>
          <math xmlns="http://www.w3.org/1998/Math/MathML">
            <apply>
              <times/>
              <ci> k308 </ci>
              <ci> ERBP_G_S </ci>
              <ci> Ras_GDP </ci>
            </apply>
          </math>
        </kineticLaw>
      </reaction>
      <reaction id="R310" reversible="false">
        <listOfReactants>
          <speciesReference species="ERBP_G_S_Ras_GDP"/>
        </listOfReactants>
        <listOfProducts>
          <speciesReference species="ERBP_G_S"/>
          <speciesReference species="Ras_GDP"/>
        </listOfProducts>
        <kineticLaw>
          <math xmlns="http://www.w3.org/1998/Math/MathML">
            <apply>
              <times/>
              <ci> k309 </ci>
              <ci> ERBP_G_S_Ras_GDP </ci>
            </apply>
          </math>
        </kineticLaw>
      </reaction>
      <reaction id="R311" reversible="false">
        <listOfReactants>
          <speciesReference species="ERBP_G_S_Ras_GDP"/>
        </listOfReactants>
        <listOfProducts>
          <speciesReference species="ERBP_G_S_Ras"/>
          <speciesReference species="GDP"/>
        </listOfProducts>
        <kineticLaw>
          <math xmlns="http://www.w3.org/1998/Math/MathML">
            <apply>
              <times/>
              <ci> k310 </ci>
              <ci> ERBP_G_S_Ras_GDP </ci>
            </apply>
          </math>
        </kineticLaw>
      </reaction>
      <reaction id="R312" reversible="false">
        <listOfReactants>
          <speciesReference species="ERBP_G_S_Ras"/>
          <speciesReference species="GDP"/>
        </listOfReactants>
        <listOfProducts>
          <speciesReference species="ERBP_G_S_Ras_GDP"/>
        </listOfProducts>
        <kineticLaw>
          <math xmlns="http://www.w3.org/1998/Math/MathML">
            <apply>
              <times/>
              <ci> k311 </ci>
              <ci> ERBP_G_S_Ras </ci>
              <ci> GDP </ci>
            </apply>
          </math>
        </kineticLaw>
      </reaction>
      <reaction id="R313" reversible="false">
        <listOfReactants>
          <speciesReference species="ERBP_G_S_Ras"/>
          <speciesReference species="GTP"/>
        </listOfReactants>
        <listOfProducts>
          <speciesReference species="ERBP_G_S_Ras_GTP"/>
        </listOfProducts>
        <kineticLaw>
          <math xmlns="http://www.w3.org/1998/Math/MathML">
            <apply>
              <times/>
              <ci> k312 </ci>
              <ci> ERBP_G_S_Ras </ci>
              <ci> GTP </ci>
            </apply>
          </math>
        </kineticLaw>
      </reaction>
      <reaction id="R314" reversible="false">
        <listOfReactants>
          <speciesReference species="ERBP_G_S_Ras_GTP"/>
        </listOfReactants>
        <listOfProducts>
          <speciesReference species="ERBP_G_S_Ras"/>
          <speciesReference species="GTP"/>
        </listOfProducts>
        <kineticLaw>
          <math xmlns="http://www.w3.org/1998/Math/MathML">
            <apply>
              <times/>
              <ci> k313 </ci>
              <ci> ERBP_G_S_Ras_GTP </ci>
            </apply>
          </math>
        </kineticLaw>
      </reaction>
      <reaction id="R315" reversible="false">
        <listOfReactants>
          <speciesReference species="ERBP_G_S_Ras_GTP"/>
        </listOfReactants>
        <listOfProducts>
          <speciesReference species="ERBP_G_S"/>
          <speciesReference species="Ras_GTP"/>
        </listOfProducts>
        <kineticLaw>
          <math xmlns="http://www.w3.org/1998/Math/MathML">
            <apply>
              <times/>
              <ci> k314 </ci>
              <ci> ERBP_G_S_Ras_GTP </ci>
            </apply>
          </math>
        </kineticLaw>
      </reaction>
      <reaction id="R316" reversible="false">
        <listOfReactants>
          <speciesReference species="ERBP_G_S"/>
          <speciesReference species="Ras_GTP"/>
        </listOfReactants>
        <listOfProducts>
          <speciesReference species="ERBP_G_S_Ras_GTP"/>
        </listOfProducts>
        <kineticLaw>
          <math xmlns="http://www.w3.org/1998/Math/MathML">
            <apply>
              <times/>
              <ci> k315 </ci>
              <ci> ERBP_G_S </ci>
              <ci> Ras_GTP </ci>
            </apply>
          </math>
        </kineticLaw>
      </reaction>
      <reaction id="R317" reversible="false">
        <listOfReactants>
          <speciesReference species="ERBP_G_S"/>
          <speciesReference species="Ras"/>
        </listOfReactants>
        <listOfProducts>
          <speciesReference species="ERBP_G_S_Ras"/>
        </listOfProducts>
        <kineticLaw>
          <math xmlns="http://www.w3.org/1998/Math/MathML">
            <apply>
              <times/>
              <ci> k316 </ci>
              <ci> ERBP_G_S </ci>
              <ci> Ras </ci>
            </apply>
          </math>
        </kineticLaw>
      </reaction>
      <reaction id="R318" reversible="false">
        <listOfReactants>
          <speciesReference species="ERBP_G_S_Ras"/>
        </listOfReactants>
        <listOfProducts>
          <speciesReference species="ERBP_G_S"/>
          <speciesReference species="Ras"/>
        </listOfProducts>
        <kineticLaw>
          <math xmlns="http://www.w3.org/1998/Math/MathML">
            <apply>
              <times/>
              <ci> k317 </ci>
              <ci> ERBP_G_S_Ras </ci>
            </apply>
          </math>
        </kineticLaw>
      </reaction>
      <reaction id="R319" reversible="false">
        <listOfReactants>
          <speciesReference species="GAP"/>
          <speciesReference species="ERBP"/>
        </listOfReactants>
        <listOfProducts>
          <speciesReference species="ERBP_GAP"/>
        </listOfProducts>
        <kineticLaw>
          <math xmlns="http://www.w3.org/1998/Math/MathML">
            <apply>
              <times/>
              <ci> k318 </ci>
              <ci> GAP </ci>
              <ci> ERBP </ci>
            </apply>
          </math>
        </kineticLaw>
      </reaction>
      <reaction id="R320" reversible="false">
        <listOfReactants>
          <speciesReference species="ERBP_GAP"/>
        </listOfReactants>
        <listOfProducts>
          <speciesReference species="GAP"/>
          <speciesReference species="ERBP"/>
        </listOfProducts>
        <kineticLaw>
          <math xmlns="http://www.w3.org/1998/Math/MathML">
            <apply>
              <times/>
              <ci> k319 </ci>
              <ci> ERBP_GAP </ci>
            </apply>
          </math>
        </kineticLaw>
      </reaction>
      <reaction id="R321" reversible="false">
        <listOfReactants>
          <speciesReference species="Ras_GTP"/>
          <speciesReference species="ERBP_GAP"/>
        </listOfReactants>
        <listOfProducts>
          <speciesReference species="ERBP_GAP_Ras_GTP"/>
        </listOfProducts>
        <kineticLaw>
          <math xmlns="http://www.w3.org/1998/Math/MathML">
            <apply>
              <times/>
              <ci> k320 </ci>
              <ci> Ras_GTP </ci>
              <ci> ERBP_GAP </ci>
            </apply>
          </math>
        </kineticLaw>
      </reaction>
      <reaction id="R322" reversible="false">
        <listOfReactants>
          <speciesReference species="ERBP_GAP_Ras_GTP"/>
        </listOfReactants>
        <listOfProducts>
          <speciesReference species="Ras_GTP"/>
          <speciesReference species="ERBP_GAP"/>
        </listOfProducts>
        <kineticLaw>
          <math xmlns="http://www.w3.org/1998/Math/MathML">
            <apply>
              <times/>
              <ci> k321 </ci>
              <ci> ERBP_GAP_Ras_GTP </ci>
            </apply>
          </math>
        </kineticLaw>
      </reaction>
      <reaction id="R323" reversible="false">
        <listOfReactants>
          <speciesReference species="ERBP_GAP_Ras_GTP"/>
        </listOfReactants>
        <listOfProducts>
          <speciesReference species="ERBP_GAP"/>
          <speciesReference species="Ras_GDP"/>
        </listOfProducts>
        <kineticLaw>
          <math xmlns="http://www.w3.org/1998/Math/MathML">
            <apply>
              <times/>
              <ci> k322 </ci>
              <ci> ERBP_GAP_Ras_GTP </ci>
            </apply>
          </math>
        </kineticLaw>
      </reaction>
      <reaction id="R324" reversible="false">
        <listOfReactants>
          <speciesReference species="ERBP_ShP_G_S"/>
          <speciesReference species="ERKPP"/>
        </listOfReactants>
        <listOfProducts>
          <speciesReference species="ERBP_ShP_G_S_ERKPP"/>
        </listOfProducts>
        <kineticLaw>
          <math xmlns="http://www.w3.org/1998/Math/MathML">
            <apply>
              <times/>
              <ci> k323 </ci>
              <ci> ERBP_ShP_G_S </ci>
              <ci> ERKPP </ci>
            </apply>
          </math>
        </kineticLaw>
      </reaction>
      <reaction id="R325" reversible="false">
        <listOfReactants>
          <speciesReference species="ERBP_ShP_G_S_ERKPP"/>
        </listOfReactants>
        <listOfProducts>
          <speciesReference species="ERBP_ShP_G_S"/>
          <speciesReference species="ERKPP"/>
        </listOfProducts>
        <kineticLaw>
          <math xmlns="http://www.w3.org/1998/Math/MathML">
            <apply>
              <times/>
              <ci> k324 </ci>
              <ci> ERBP_ShP_G_S_ERKPP </ci>
            </apply>
          </math>
        </kineticLaw>
      </reaction>
      <reaction id="R326" reversible="false">
        <listOfReactants>
          <speciesReference species="ERBP_ShP_G_S_ERKPP"/>
        </listOfReactants>
        <listOfProducts>
          <speciesReference species="ERBP_ShP_G"/>
          <speciesReference species="ERKPP"/>
          <speciesReference species="SOSP"/>
        </listOfProducts>
        <kineticLaw>
          <math xmlns="http://www.w3.org/1998/Math/MathML">
            <apply>
              <times/>
              <ci> k325 </ci>
              <ci> ERBP_ShP_G_S_ERKPP </ci>
            </apply>
          </math>
        </kineticLaw>
      </reaction>
      <reaction id="R327" reversible="false">
        <listOfReactants>
          <speciesReference species="ERBP_G_S"/>
          <speciesReference species="ERKPP"/>
        </listOfReactants>
        <listOfProducts>
          <speciesReference species="ERBP_G_S_ERKPP"/>
        </listOfProducts>
        <kineticLaw>
          <math xmlns="http://www.w3.org/1998/Math/MathML">
            <apply>
              <times/>
              <ci> k326 </ci>
              <ci> ERBP_G_S </ci>
              <ci> ERKPP </ci>
            </apply>
          </math>
        </kineticLaw>
      </reaction>
      <reaction id="R328" reversible="false">
        <listOfReactants>
          <speciesReference species="ERBP_G_S_ERKPP"/>
        </listOfReactants>
        <listOfProducts>
          <speciesReference species="ERBP_G_S"/>
          <speciesReference species="ERKPP"/>
        </listOfProducts>
        <kineticLaw>
          <math xmlns="http://www.w3.org/1998/Math/MathML">
            <apply>
              <times/>
              <ci> k327 </ci>
              <ci> ERBP_G_S_ERKPP </ci>
            </apply>
          </math>
        </kineticLaw>
      </reaction>
      <reaction id="R329" reversible="false">
        <listOfReactants>
          <speciesReference species="ERBP_G_S_ERKPP"/>
        </listOfReactants>
        <listOfProducts>
          <speciesReference species="ERBP_G"/>
          <speciesReference species="SOSP"/>
          <speciesReference species="ERKPP"/>
        </listOfProducts>
        <kineticLaw>
          <math xmlns="http://www.w3.org/1998/Math/MathML">
            <apply>
              <times/>
              <ci> k328 </ci>
              <ci> ERBP_G_S_ERKPP </ci>
            </apply>
          </math>
        </kineticLaw>
      </reaction>
      <reaction id="R330" reversible="false">
        <listOfReactants>
          <speciesReference species="ERBP_G"/>
          <speciesReference species="GAB"/>
        </listOfReactants>
        <listOfProducts>
          <speciesReference species="ERBP_G_GAB"/>
        </listOfProducts>
        <kineticLaw>
          <math xmlns="http://www.w3.org/1998/Math/MathML">
            <apply>
              <times/>
              <ci> k329 </ci>
              <ci> ERBP_G </ci>
              <ci> GAB </ci>
            </apply>
          </math>
        </kineticLaw>
      </reaction>
      <reaction id="R331" reversible="false">
        <listOfReactants>
          <speciesReference species="ERBP_G_GAB"/>
        </listOfReactants>
        <listOfProducts>
          <speciesReference species="ERBP_G"/>
          <speciesReference species="GAB"/>
        </listOfProducts>
        <kineticLaw>
          <math xmlns="http://www.w3.org/1998/Math/MathML">
            <apply>
              <times/>
              <ci> k330 </ci>
              <ci> ERBP_G_GAB </ci>
            </apply>
          </math>
        </kineticLaw>
      </reaction>
      <reaction id="R332" reversible="false">
        <listOfReactants>
          <speciesReference species="ERBP_ShP_G"/>
          <speciesReference species="GAB"/>
        </listOfReactants>
        <listOfProducts>
          <speciesReference species="ERBP_ShP_G_GAB"/>
        </listOfProducts>
        <kineticLaw>
          <math xmlns="http://www.w3.org/1998/Math/MathML">
            <apply>
              <times/>
              <ci> k331 </ci>
              <ci> ERBP_ShP_G </ci>
              <ci> GAB </ci>
            </apply>
          </math>
        </kineticLaw>
      </reaction>
      <reaction id="R333" reversible="false">
        <listOfReactants>
          <speciesReference species="ERBP_ShP_G_GAB"/>
        </listOfReactants>
        <listOfProducts>
          <speciesReference species="ERBP_ShP_G"/>
          <speciesReference species="GAB"/>
        </listOfProducts>
        <kineticLaw>
          <math xmlns="http://www.w3.org/1998/Math/MathML">
            <apply>
              <times/>
              <ci> k332 </ci>
              <ci> ERBP_ShP_G_GAB </ci>
            </apply>
          </math>
        </kineticLaw>
      </reaction>
      <reaction id="R334" reversible="false">
        <listOfReactants>
          <speciesReference species="ERBP_G_GAB"/>
        </listOfReactants>
        <listOfProducts>
          <speciesReference species="ERBP_G_GABP"/>
        </listOfProducts>
        <kineticLaw>
          <math xmlns="http://www.w3.org/1998/Math/MathML">
            <apply>
              <times/>
              <ci> k333 </ci>
              <ci> ERBP_G_GAB </ci>
            </apply>
          </math>
        </kineticLaw>
      </reaction>
      <reaction id="R335" reversible="false">
        <listOfReactants>
          <speciesReference species="ERBP_ShP_G_GAB"/>
        </listOfReactants>
        <listOfProducts>
          <speciesReference species="ERBP_ShP_G_GABP"/>
        </listOfProducts>
        <kineticLaw>
          <math xmlns="http://www.w3.org/1998/Math/MathML">
            <apply>
              <times/>
              <ci> k334 </ci>
              <ci> ERBP_ShP_G_GAB </ci>
            </apply>
          </math>
        </kineticLaw>
      </reaction>
      <reaction id="R336" reversible="false">
        <listOfReactants>
          <speciesReference species="ERBP_G_GABP"/>
          <speciesReference species="PI3K"/>
        </listOfReactants>
        <listOfProducts>
          <speciesReference species="ERBP_G_GABP_PK"/>
        </listOfProducts>
        <kineticLaw>
          <math xmlns="http://www.w3.org/1998/Math/MathML">
            <apply>
              <times/>
              <ci> k335 </ci>
              <ci> ERBP_G_GABP </ci>
              <ci> PI3K </ci>
            </apply>
          </math>
        </kineticLaw>
      </reaction>
      <reaction id="R337" reversible="false">
        <listOfReactants>
          <speciesReference species="ERBP_G_GABP_PK"/>
        </listOfReactants>
        <listOfProducts>
          <speciesReference species="ERBP_G_GABP"/>
          <speciesReference species="PI3K"/>
        </listOfProducts>
        <kineticLaw>
          <math xmlns="http://www.w3.org/1998/Math/MathML">
            <apply>
              <times/>
              <ci> k336 </ci>
              <ci> ERBP_G_GABP_PK </ci>
            </apply>
          </math>
        </kineticLaw>
      </reaction>
      <reaction id="R338" reversible="false">
        <listOfReactants>
          <speciesReference species="ERBP_G_GABP_PK"/>
        </listOfReactants>
        <listOfProducts>
          <speciesReference species="ERBP_G_GABP_PKP"/>
        </listOfProducts>
        <kineticLaw>
          <math xmlns="http://www.w3.org/1998/Math/MathML">
            <apply>
              <times/>
              <ci> k337 </ci>
              <ci> ERBP_G_GABP_PK </ci>
            </apply>
          </math>
        </kineticLaw>
      </reaction>
      <reaction id="R339" reversible="false">
        <listOfReactants>
          <speciesReference species="ERBP_ShP_G_GABP"/>
          <speciesReference species="PI3K"/>
        </listOfReactants>
        <listOfProducts>
          <speciesReference species="ERBP_ShP_G_GABP_PK"/>
        </listOfProducts>
        <kineticLaw>
          <math xmlns="http://www.w3.org/1998/Math/MathML">
            <apply>
              <times/>
              <ci> k338 </ci>
              <ci> ERBP_ShP_G_GABP </ci>
              <ci> PI3K </ci>
            </apply>
          </math>
        </kineticLaw>
      </reaction>
      <reaction id="R340" reversible="false">
        <listOfReactants>
          <speciesReference species="ERBP_ShP_G_GABP_PK"/>
        </listOfReactants>
        <listOfProducts>
          <speciesReference species="ERBP_ShP_G_GABP"/>
          <speciesReference species="PI3K"/>
        </listOfProducts>
        <kineticLaw>
          <math xmlns="http://www.w3.org/1998/Math/MathML">
            <apply>
              <times/>
              <ci> k339 </ci>
              <ci> ERBP_ShP_G_GABP_PK </ci>
            </apply>
          </math>
        </kineticLaw>
      </reaction>
      <reaction id="R341" reversible="false">
        <listOfReactants>
          <speciesReference species="ERBP_ShP_G_GABP_PK"/>
        </listOfReactants>
        <listOfProducts>
          <speciesReference species="ERBP_ShP_G_GABP_PKP"/>
        </listOfProducts>
        <kineticLaw>
          <math xmlns="http://www.w3.org/1998/Math/MathML">
            <apply>
              <times/>
              <ci> k340 </ci>
              <ci> ERBP_ShP_G_GABP_PK </ci>
            </apply>
          </math>
        </kineticLaw>
      </reaction>
      <reaction id="R342" reversible="false">
        <listOfReactants>
          <speciesReference species="ERBP_ShP_G_GABP"/>
          <speciesReference species="GAP"/>
        </listOfReactants>
        <listOfProducts>
          <speciesReference species="ERBP_ShP_G_GABP_GAP"/>
        </listOfProducts>
        <kineticLaw>
          <math xmlns="http://www.w3.org/1998/Math/MathML">
            <apply>
              <times/>
              <ci> k341 </ci>
              <ci> ERBP_ShP_G_GABP </ci>
              <ci> GAP </ci>
            </apply>
          </math>
        </kineticLaw>
      </reaction>
      <reaction id="R343" reversible="false">
        <listOfReactants>
          <speciesReference species="ERBP_ShP_G_GABP_GAP"/>
        </listOfReactants>
        <listOfProducts>
          <speciesReference species="ERBP_ShP_G_GABP"/>
          <speciesReference species="GAP"/>
        </listOfProducts>
        <kineticLaw>
          <math xmlns="http://www.w3.org/1998/Math/MathML">
            <apply>
              <times/>
              <ci> k342 </ci>
              <ci> ERBP_ShP_G_GABP_GAP </ci>
            </apply>
          </math>
        </kineticLaw>
      </reaction>
      <reaction id="R344" reversible="false">
        <listOfReactants>
          <speciesReference species="ERBP_G_GABP"/>
          <speciesReference species="GAP"/>
        </listOfReactants>
        <listOfProducts>
          <speciesReference species="ERBP_G_GABP_GAP"/>
        </listOfProducts>
        <kineticLaw>
          <math xmlns="http://www.w3.org/1998/Math/MathML">
            <apply>
              <times/>
              <ci> k343 </ci>
              <ci> ERBP_G_GABP </ci>
              <ci> GAP </ci>
            </apply>
          </math>
        </kineticLaw>
      </reaction>
      <reaction id="R345" reversible="false">
        <listOfReactants>
          <speciesReference species="ERBP_G_GABP_GAP"/>
        </listOfReactants>
        <listOfProducts>
          <speciesReference species="ERBP_G_GABP"/>
          <speciesReference species="GAP"/>
        </listOfProducts>
        <kineticLaw>
          <math xmlns="http://www.w3.org/1998/Math/MathML">
            <apply>
              <times/>
              <ci> k344 </ci>
              <ci> ERBP_G_GABP_GAP </ci>
            </apply>
          </math>
        </kineticLaw>
      </reaction>
      <reaction id="R346" reversible="false">
        <listOfReactants>
          <speciesReference species="ERBP_G_GABP_GAP"/>
          <speciesReference species="Ras_GTP"/>
        </listOfReactants>
        <listOfProducts>
          <speciesReference species="ERBP_G_GABP_GAP_Ras_GTP"/>
        </listOfProducts>
        <kineticLaw>
          <math xmlns="http://www.w3.org/1998/Math/MathML">
            <apply>
              <times/>
              <ci> k345 </ci>
              <ci> ERBP_G_GABP_GAP </ci>
              <ci> Ras_GTP </ci>
            </apply>
          </math>
        </kineticLaw>
      </reaction>
      <reaction id="R347" reversible="false">
        <listOfReactants>
          <speciesReference species="ERBP_G_GABP_GAP_Ras_GTP"/>
        </listOfReactants>
        <listOfProducts>
          <speciesReference species="ERBP_G_GABP_GAP"/>
          <speciesReference species="Ras_GTP"/>
        </listOfProducts>
        <kineticLaw>
          <math xmlns="http://www.w3.org/1998/Math/MathML">
            <apply>
              <times/>
              <ci> k346 </ci>
              <ci> ERBP_G_GABP_GAP_Ras_GTP </ci>
            </apply>
          </math>
        </kineticLaw>
      </reaction>
      <reaction id="R348" reversible="false">
        <listOfReactants>
          <speciesReference species="ERBP_G_GABP_GAP_Ras_GTP"/>
        </listOfReactants>
        <listOfProducts>
          <speciesReference species="ERBP_G_GABP_GAP"/>
          <speciesReference species="Ras_GDP"/>
        </listOfProducts>
        <kineticLaw>
          <math xmlns="http://www.w3.org/1998/Math/MathML">
            <apply>
              <times/>
              <ci> k347 </ci>
              <ci> ERBP_G_GABP_GAP_Ras_GTP </ci>
            </apply>
          </math>
        </kineticLaw>
      </reaction>
      <reaction id="R349" reversible="false">
        <listOfReactants>
          <speciesReference species="ERBP_ShP_G_GABP_GAP"/>
          <speciesReference species="Ras_GTP"/>
        </listOfReactants>
        <listOfProducts>
          <speciesReference species="ERBP_ShP_G_GABP_GAP_Ras_GTP"/>
        </listOfProducts>
        <kineticLaw>
          <math xmlns="http://www.w3.org/1998/Math/MathML">
            <apply>
              <times/>
              <ci> k348 </ci>
              <ci> ERBP_ShP_G_GABP_GAP </ci>
              <ci> Ras_GTP </ci>
            </apply>
          </math>
        </kineticLaw>
      </reaction>
      <reaction id="R350" reversible="false">
        <listOfReactants>
          <speciesReference species="ERBP_ShP_G_GABP_GAP_Ras_GTP"/>
        </listOfReactants>
        <listOfProducts>
          <speciesReference species="ERBP_ShP_G_GABP_GAP"/>
          <speciesReference species="Ras_GTP"/>
        </listOfProducts>
        <kineticLaw>
          <math xmlns="http://www.w3.org/1998/Math/MathML">
            <apply>
              <times/>
              <ci> k349 </ci>
              <ci> ERBP_ShP_G_GABP_GAP_Ras_GTP </ci>
            </apply>
          </math>
        </kineticLaw>
      </reaction>
      <reaction id="R351" reversible="false">
        <listOfReactants>
          <speciesReference species="ERBP_ShP_G_GABP_GAP_Ras_GTP"/>
        </listOfReactants>
        <listOfProducts>
          <speciesReference species="ERBP_ShP_G_GABP_GAP"/>
          <speciesReference species="Ras_GDP"/>
        </listOfProducts>
        <kineticLaw>
          <math xmlns="http://www.w3.org/1998/Math/MathML">
            <apply>
              <times/>
              <ci> k350 </ci>
              <ci> ERBP_ShP_G_GABP_GAP_Ras_GTP </ci>
            </apply>
          </math>
        </kineticLaw>
      </reaction>
      <reaction id="R352" reversible="false">
        <listOfReactants>
          <speciesReference species="ERBP"/>
          <speciesReference species="PI3K"/>
        </listOfReactants>
        <listOfProducts>
          <speciesReference species="ERBP_PK"/>
        </listOfProducts>
        <kineticLaw>
          <math xmlns="http://www.w3.org/1998/Math/MathML">
            <apply>
              <times/>
              <ci> k351 </ci>
              <ci> ERBP </ci>
              <ci> PI3K </ci>
            </apply>
          </math>
        </kineticLaw>
      </reaction>
      <reaction id="R353" reversible="false">
        <listOfReactants>
          <speciesReference species="ERBP_PK"/>
        </listOfReactants>
        <listOfProducts>
          <speciesReference species="ERBP"/>
          <speciesReference species="PI3K"/>
        </listOfProducts>
        <kineticLaw>
          <math xmlns="http://www.w3.org/1998/Math/MathML">
            <apply>
              <times/>
              <ci> k352 </ci>
              <ci> ERBP_PK </ci>
            </apply>
          </math>
        </kineticLaw>
      </reaction>
      <reaction id="R354" reversible="false">
        <listOfReactants>
          <speciesReference species="ERBP_PK"/>
        </listOfReactants>
        <listOfProducts>
          <speciesReference species="ERBP_PKP"/>
        </listOfProducts>
        <kineticLaw>
          <math xmlns="http://www.w3.org/1998/Math/MathML">
            <apply>
              <times/>
              <ci> k353 </ci>
              <ci> ERBP_PK </ci>
            </apply>
          </math>
        </kineticLaw>
      </reaction>
      <reaction id="R355" reversible="false">
        <listOfReactants>
          <speciesReference species="ERBP"/>
          <speciesReference species="PKP"/>
        </listOfReactants>
        <listOfProducts>
          <speciesReference species="ERBP_PKP"/>
        </listOfProducts>
        <kineticLaw>
          <math xmlns="http://www.w3.org/1998/Math/MathML">
            <apply>
              <times/>
              <ci> k354 </ci>
              <ci> ERBP </ci>
              <ci> PKP </ci>
            </apply>
          </math>
        </kineticLaw>
      </reaction>
      <reaction id="R356" reversible="false">
        <listOfReactants>
          <speciesReference species="ERBP_PKP"/>
        </listOfReactants>
        <listOfProducts>
          <speciesReference species="ERBP"/>
          <speciesReference species="PKP"/>
        </listOfProducts>
        <kineticLaw>
          <math xmlns="http://www.w3.org/1998/Math/MathML">
            <apply>
              <times/>
              <ci> k355 </ci>
              <ci> ERBP_PKP </ci>
            </apply>
          </math>
        </kineticLaw>
      </reaction>
      <reaction id="R357" reversible="false">
        <listOfReactants>
          <speciesReference species="ERBP_ShP_G_GABP"/>
          <speciesReference species="PhoA"/>
        </listOfReactants>
        <listOfProducts>
          <speciesReference species="ERBP_ShP_G_GABP_PhoA"/>
        </listOfProducts>
        <kineticLaw>
          <math xmlns="http://www.w3.org/1998/Math/MathML">
            <apply>
              <times/>
              <ci> k356 </ci>
              <ci> ERBP_ShP_G_GABP </ci>
              <ci> PhoA </ci>
            </apply>
          </math>
        </kineticLaw>
      </reaction>
      <reaction id="R358" reversible="false">
        <listOfReactants>
          <speciesReference species="ERBP_ShP_G_GABP_PhoA"/>
        </listOfReactants>
        <listOfProducts>
          <speciesReference species="ERBP_ShP_G_GABP"/>
          <speciesReference species="PhoA"/>
        </listOfProducts>
        <kineticLaw>
          <math xmlns="http://www.w3.org/1998/Math/MathML">
            <apply>
              <times/>
              <ci> k357 </ci>
              <ci> ERBP_ShP_G_GABP_PhoA </ci>
            </apply>
          </math>
        </kineticLaw>
      </reaction>
      <reaction id="R359" reversible="false">
        <listOfReactants>
          <speciesReference species="ERBP_ShP_G_GABP_PhoA"/>
        </listOfReactants>
        <listOfProducts>
          <speciesReference species="ERBP_ShP_G_GAB"/>
          <speciesReference species="PhoA"/>
        </listOfProducts>
        <kineticLaw>
          <math xmlns="http://www.w3.org/1998/Math/MathML">
            <apply>
              <times/>
              <ci> k358 </ci>
              <ci> ERBP_ShP_G_GABP_PhoA </ci>
            </apply>
          </math>
        </kineticLaw>
      </reaction>
      <reaction id="R360" reversible="false">
        <listOfReactants>
          <speciesReference species="ERBP_G_GABP"/>
          <speciesReference species="PhoA"/>
        </listOfReactants>
        <listOfProducts>
          <speciesReference species="ERBP_G_GABP_PhoA"/>
        </listOfProducts>
        <kineticLaw>
          <math xmlns="http://www.w3.org/1998/Math/MathML">
            <apply>
              <times/>
              <ci> k359 </ci>
              <ci> ERBP_G_GABP </ci>
              <ci> PhoA </ci>
            </apply>
          </math>
        </kineticLaw>
      </reaction>
      <reaction id="R361" reversible="false">
        <listOfReactants>
          <speciesReference species="ERBP_G_GABP_PhoA"/>
        </listOfReactants>
        <listOfProducts>
          <speciesReference species="ERBP_G_GABP"/>
          <speciesReference species="PhoA"/>
        </listOfProducts>
        <kineticLaw>
          <math xmlns="http://www.w3.org/1998/Math/MathML">
            <apply>
              <times/>
              <ci> k360 </ci>
              <ci> ERBP_G_GABP_PhoA </ci>
            </apply>
          </math>
        </kineticLaw>
      </reaction>
      <reaction id="R362" reversible="false">
        <listOfReactants>
          <speciesReference species="ERBP_G_GABP_PhoA"/>
        </listOfReactants>
        <listOfProducts>
          <speciesReference species="ERBP_G_GAB"/>
          <speciesReference species="PhoA"/>
        </listOfProducts>
        <kineticLaw>
          <math xmlns="http://www.w3.org/1998/Math/MathML">
            <apply>
              <times/>
              <ci> k361 </ci>
              <ci> ERBP_G_GABP_PhoA </ci>
            </apply>
          </math>
        </kineticLaw>
      </reaction>
      <reaction id="R363" reversible="false">
        <listOfReactants>
          <speciesReference species="ERBP_G_GABP_PKP"/>
          <speciesReference species="PIP2"/>
        </listOfReactants>
        <listOfProducts>
          <speciesReference species="ERBP_G_GABP_PKP_PIP2"/>
        </listOfProducts>
        <kineticLaw>
          <math xmlns="http://www.w3.org/1998/Math/MathML">
            <apply>
              <times/>
              <ci> k362 </ci>
              <ci> ERBP_G_GABP_PKP </ci>
              <ci> PIP2 </ci>
            </apply>
          </math>
        </kineticLaw>
      </reaction>
      <reaction id="R364" reversible="false">
        <listOfReactants>
          <speciesReference species="ERBP_G_GABP_PKP_PIP2"/>
        </listOfReactants>
        <listOfProducts>
          <speciesReference species="ERBP_G_GABP_PKP"/>
          <speciesReference species="PIP2"/>
        </listOfProducts>
        <kineticLaw>
          <math xmlns="http://www.w3.org/1998/Math/MathML">
            <apply>
              <times/>
              <ci> k363 </ci>
              <ci> ERBP_G_GABP_PKP_PIP2 </ci>
            </apply>
          </math>
        </kineticLaw>
      </reaction>
      <reaction id="R365" reversible="false">
        <listOfReactants>
          <speciesReference species="ERBP_ShP_G_GABP_PKP"/>
          <speciesReference species="PIP2"/>
        </listOfReactants>
        <listOfProducts>
          <speciesReference species="ERBP_ShP_G_GABP_PKP_PIP2"/>
        </listOfProducts>
        <kineticLaw>
          <math xmlns="http://www.w3.org/1998/Math/MathML">
            <apply>
              <times/>
              <ci> k364 </ci>
              <ci> ERBP_ShP_G_GABP_PKP </ci>
              <ci> PIP2 </ci>
            </apply>
          </math>
        </kineticLaw>
      </reaction>
      <reaction id="R366" reversible="false">
        <listOfReactants>
          <speciesReference species="ERBP_ShP_G_GABP_PKP_PIP2"/>
        </listOfReactants>
        <listOfProducts>
          <speciesReference species="ERBP_ShP_G_GABP_PKP"/>
          <speciesReference species="PIP2"/>
        </listOfProducts>
        <kineticLaw>
          <math xmlns="http://www.w3.org/1998/Math/MathML">
            <apply>
              <times/>
              <ci> k365 </ci>
              <ci> ERBP_ShP_G_GABP_PKP_PIP2 </ci>
            </apply>
          </math>
        </kineticLaw>
      </reaction>
      <reaction id="R367" reversible="false">
        <listOfReactants>
          <speciesReference species="ERBP_G_GABP_PKP_PIP2"/>
        </listOfReactants>
        <listOfProducts>
          <speciesReference species="ERBP_G_GABP_PKP"/>
          <speciesReference species="PIP3"/>
        </listOfProducts>
        <kineticLaw>
          <math xmlns="http://www.w3.org/1998/Math/MathML">
            <apply>
              <times/>
              <ci> k366 </ci>
              <ci> ERBP_G_GABP_PKP_PIP2 </ci>
            </apply>
          </math>
        </kineticLaw>
      </reaction>
      <reaction id="R368" reversible="false">
        <listOfReactants>
          <speciesReference species="ERBP_ShP_G_GABP_PKP_PIP2"/>
        </listOfReactants>
        <listOfProducts>
          <speciesReference species="ERBP_ShP_G_GABP_PKP"/>
          <speciesReference species="PIP3"/>
        </listOfProducts>
        <kineticLaw>
          <math xmlns="http://www.w3.org/1998/Math/MathML">
            <apply>
              <times/>
              <ci> k367 </ci>
              <ci> ERBP_ShP_G_GABP_PKP_PIP2 </ci>
            </apply>
          </math>
        </kineticLaw>
      </reaction>
      <reaction id="R369" reversible="false">
        <listOfReactants>
          <speciesReference species="ERBP_G_GABP_PKP"/>
          <speciesReference species="PIP3"/>
        </listOfReactants>
        <listOfProducts>
          <speciesReference species="ERBP_G_GABP_PKP_PIP3"/>
        </listOfProducts>
        <kineticLaw>
          <math xmlns="http://www.w3.org/1998/Math/MathML">
            <apply>
              <times/>
              <ci> k368 </ci>
              <ci> ERBP_G_GABP_PKP </ci>
              <ci> PIP3 </ci>
            </apply>
          </math>
        </kineticLaw>
      </reaction>
      <reaction id="R370" reversible="false">
        <listOfReactants>
          <speciesReference species="ERBP_G_GABP_PKP_PIP3"/>
        </listOfReactants>
        <listOfProducts>
          <speciesReference species="ERBP_G_GABP_PKP"/>
          <speciesReference species="PIP3"/>
        </listOfProducts>
        <kineticLaw>
          <math xmlns="http://www.w3.org/1998/Math/MathML">
            <apply>
              <times/>
              <ci> k369 </ci>
              <ci> ERBP_G_GABP_PKP_PIP3 </ci>
            </apply>
          </math>
        </kineticLaw>
      </reaction>
      <reaction id="R371" reversible="false">
        <listOfReactants>
          <speciesReference species="ERBP_ShP_G_GABP_PKP"/>
          <speciesReference species="PIP3"/>
        </listOfReactants>
        <listOfProducts>
          <speciesReference species="ERBP_ShP_G_GABP_PKP_PIP3"/>
        </listOfProducts>
        <kineticLaw>
          <math xmlns="http://www.w3.org/1998/Math/MathML">
            <apply>
              <times/>
              <ci> k370 </ci>
              <ci> ERBP_ShP_G_GABP_PKP </ci>
              <ci> PIP3 </ci>
            </apply>
          </math>
        </kineticLaw>
      </reaction>
      <reaction id="R372" reversible="false">
        <listOfReactants>
          <speciesReference species="ERBP_ShP_G_GABP_PKP_PIP3"/>
        </listOfReactants>
        <listOfProducts>
          <speciesReference species="ERBP_ShP_G_GABP_PKP"/>
          <speciesReference species="PIP3"/>
        </listOfProducts>
        <kineticLaw>
          <math xmlns="http://www.w3.org/1998/Math/MathML">
            <apply>
              <times/>
              <ci> k371 </ci>
              <ci> ERBP_ShP_G_GABP_PKP_PIP3 </ci>
            </apply>
          </math>
        </kineticLaw>
      </reaction>
      <reaction id="R373" reversible="false">
        <listOfReactants>
          <speciesReference species="ERBP_ShP_G"/>
          <speciesReference species="GABP"/>
        </listOfReactants>
        <listOfProducts>
          <speciesReference species="ERBP_ShP_G_GABP"/>
        </listOfProducts>
        <kineticLaw>
          <math xmlns="http://www.w3.org/1998/Math/MathML">
            <apply>
              <times/>
              <ci> k372 </ci>
              <ci> ERBP_ShP_G </ci>
              <ci> GABP </ci>
            </apply>
          </math>
        </kineticLaw>
      </reaction>
      <reaction id="R374" reversible="false">
        <listOfReactants>
          <speciesReference species="ERBP_ShP_G_GABP"/>
        </listOfReactants>
        <listOfProducts>
          <speciesReference species="ERBP_ShP_G"/>
          <speciesReference species="GABP"/>
        </listOfProducts>
        <kineticLaw>
          <math xmlns="http://www.w3.org/1998/Math/MathML">
            <apply>
              <times/>
              <ci> k373 </ci>
              <ci> ERBP_ShP_G_GABP </ci>
            </apply>
          </math>
        </kineticLaw>
      </reaction>
      <reaction id="R375" reversible="false">
        <listOfReactants>
          <speciesReference species="ERBP_G"/>
          <speciesReference species="GABP"/>
        </listOfReactants>
        <listOfProducts>
          <speciesReference species="ERBP_G_GABP"/>
        </listOfProducts>
        <kineticLaw>
          <math xmlns="http://www.w3.org/1998/Math/MathML">
            <apply>
              <times/>
              <ci> k374 </ci>
              <ci> ERBP_G </ci>
              <ci> GABP </ci>
            </apply>
          </math>
        </kineticLaw>
      </reaction>
      <reaction id="R376" reversible="false">
        <listOfReactants>
          <speciesReference species="ERBP_G_GABP"/>
        </listOfReactants>
        <listOfProducts>
          <speciesReference species="ERBP_G"/>
          <speciesReference species="GABP"/>
        </listOfProducts>
        <kineticLaw>
          <math xmlns="http://www.w3.org/1998/Math/MathML">
            <apply>
              <times/>
              <ci> k375 </ci>
              <ci> ERBP_G_GABP </ci>
            </apply>
          </math>
        </kineticLaw>
      </reaction>
      <reaction id="R377" reversible="false">
        <listOfReactants>
          <speciesReference species="ERBP_G"/>
          <speciesReference species="GAB_PIP3"/>
        </listOfReactants>
        <listOfProducts>
          <speciesReference species="ERBP_G_GAB_PIP3"/>
        </listOfProducts>
        <kineticLaw>
          <math xmlns="http://www.w3.org/1998/Math/MathML">
            <apply>
              <times/>
              <ci> k376 </ci>
              <ci> ERBP_G </ci>
              <ci> GAB_PIP3 </ci>
            </apply>
          </math>
        </kineticLaw>
      </reaction>
      <reaction id="R378" reversible="false">
        <listOfReactants>
          <speciesReference species="ERBP_G_GAB_PIP3"/>
        </listOfReactants>
        <listOfProducts>
          <speciesReference species="ERBP_G"/>
          <speciesReference species="GAB_PIP3"/>
        </listOfProducts>
        <kineticLaw>
          <math xmlns="http://www.w3.org/1998/Math/MathML">
            <apply>
              <times/>
              <ci> k377 </ci>
              <ci> ERBP_G_GAB_PIP3 </ci>
            </apply>
          </math>
        </kineticLaw>
      </reaction>
      <reaction id="R379" reversible="false">
        <listOfReactants>
          <speciesReference species="ERBP_ShP_G"/>
          <speciesReference species="GAB_PIP3"/>
        </listOfReactants>
        <listOfProducts>
          <speciesReference species="ERBP_ShP_G_GAB_PIP3"/>
        </listOfProducts>
        <kineticLaw>
          <math xmlns="http://www.w3.org/1998/Math/MathML">
            <apply>
              <times/>
              <ci> k378 </ci>
              <ci> ERBP_ShP_G </ci>
              <ci> GAB_PIP3 </ci>
            </apply>
          </math>
        </kineticLaw>
      </reaction>
      <reaction id="R380" reversible="false">
        <listOfReactants>
          <speciesReference species="ERBP_ShP_G_GAB_PIP3"/>
        </listOfReactants>
        <listOfProducts>
          <speciesReference species="ERBP_ShP_G"/>
          <speciesReference species="GAB_PIP3"/>
        </listOfProducts>
        <kineticLaw>
          <math xmlns="http://www.w3.org/1998/Math/MathML">
            <apply>
              <times/>
              <ci> k379 </ci>
              <ci> ERBP_ShP_G_GAB_PIP3 </ci>
            </apply>
          </math>
        </kineticLaw>
      </reaction>
      <reaction id="R381" reversible="false">
        <listOfReactants>
          <speciesReference species="ERBP_ShP_G_GAB_PIP3"/>
        </listOfReactants>
        <listOfProducts>
          <speciesReference species="ERBP_ShP_G_GABP"/>
          <speciesReference species="PIP3"/>
        </listOfProducts>
        <kineticLaw>
          <math xmlns="http://www.w3.org/1998/Math/MathML">
            <apply>
              <times/>
              <ci> k380 </ci>
              <ci> ERBP_ShP_G_GAB_PIP3 </ci>
            </apply>
          </math>
        </kineticLaw>
      </reaction>
      <reaction id="R382" reversible="false">
        <listOfReactants>
          <speciesReference species="ERBP_G_GABP_PKP"/>
          <speciesReference species="PhoB"/>
        </listOfReactants>
        <listOfProducts>
          <speciesReference species="ERBP_G_GABP_PKP_PhoB"/>
        </listOfProducts>
        <kineticLaw>
          <math xmlns="http://www.w3.org/1998/Math/MathML">
            <apply>
              <times/>
              <ci> k381 </ci>
              <ci> ERBP_G_GABP_PKP </ci>
              <ci> PhoB </ci>
            </apply>
          </math>
        </kineticLaw>
      </reaction>
      <reaction id="R383" reversible="false">
        <listOfReactants>
          <speciesReference species="ERBP_G_GABP_PKP_PhoB"/>
        </listOfReactants>
        <listOfProducts>
          <speciesReference species="ERBP_G_GABP_PKP"/>
          <speciesReference species="PhoB"/>
        </listOfProducts>
        <kineticLaw>
          <math xmlns="http://www.w3.org/1998/Math/MathML">
            <apply>
              <times/>
              <ci> k382 </ci>
              <ci> ERBP_G_GABP_PKP_PhoB </ci>
            </apply>
          </math>
        </kineticLaw>
      </reaction>
      <reaction id="R384" reversible="false">
        <listOfReactants>
          <speciesReference species="ERBP_G_GABP_PKP_PhoB"/>
        </listOfReactants>
        <listOfProducts>
          <speciesReference species="ERBP_G_GABP_PK"/>
          <speciesReference species="PhoB"/>
        </listOfProducts>
        <kineticLaw>
          <math xmlns="http://www.w3.org/1998/Math/MathML">
            <apply>
              <times/>
              <ci> k383 </ci>
              <ci> ERBP_G_GABP_PKP_PhoB </ci>
            </apply>
          </math>
        </kineticLaw>
      </reaction>
      <reaction id="R385" reversible="false">
        <listOfReactants>
          <speciesReference species="ERBP_ShP_G_GABP_PKP"/>
          <speciesReference species="PhoB"/>
        </listOfReactants>
        <listOfProducts>
          <speciesReference species="ERBP_ShP_G_GABP_PKP_PhoB"/>
        </listOfProducts>
        <kineticLaw>
          <math xmlns="http://www.w3.org/1998/Math/MathML">
            <apply>
              <times/>
              <ci> k384 </ci>
              <ci> ERBP_ShP_G_GABP_PKP </ci>
              <ci> PhoB </ci>
            </apply>
          </math>
        </kineticLaw>
      </reaction>
      <reaction id="R386" reversible="false">
        <listOfReactants>
          <speciesReference species="ERBP_ShP_G_GABP_PKP_PhoB"/>
        </listOfReactants>
        <listOfProducts>
          <speciesReference species="ERBP_ShP_G_GABP_PKP"/>
          <speciesReference species="PhoB"/>
        </listOfProducts>
        <kineticLaw>
          <math xmlns="http://www.w3.org/1998/Math/MathML">
            <apply>
              <times/>
              <ci> k385 </ci>
              <ci> ERBP_ShP_G_GABP_PKP_PhoB </ci>
            </apply>
          </math>
        </kineticLaw>
      </reaction>
      <reaction id="R387" reversible="false">
        <listOfReactants>
          <speciesReference species="ERBP_ShP_G_GABP_PKP_PhoB"/>
        </listOfReactants>
        <listOfProducts>
          <speciesReference species="ERBP_ShP_G_GABP_PK"/>
          <speciesReference species="PhoB"/>
        </listOfProducts>
        <kineticLaw>
          <math xmlns="http://www.w3.org/1998/Math/MathML">
            <apply>
              <times/>
              <ci> k386 </ci>
              <ci> ERBP_ShP_G_GABP_PKP_PhoB </ci>
            </apply>
          </math>
        </kineticLaw>
      </reaction>
      <reaction id="R388" reversible="false">
        <listOfReactants>
          <speciesReference species="ERBP_ShP_G_GAB"/>
          <speciesReference species="PIP3"/>
        </listOfReactants>
        <listOfProducts>
          <speciesReference species="ERBP_ShP_G_GAB_PIP3"/>
        </listOfProducts>
        <kineticLaw>
          <math xmlns="http://www.w3.org/1998/Math/MathML">
            <apply>
              <times/>
              <ci> k387 </ci>
              <ci> ERBP_ShP_G_GAB </ci>
              <ci> PIP3 </ci>
            </apply>
          </math>
        </kineticLaw>
      </reaction>
      <reaction id="R389" reversible="false">
        <listOfReactants>
          <speciesReference species="ERBP_ShP_G_GAB_PIP3"/>
        </listOfReactants>
        <listOfProducts>
          <speciesReference species="ERBP_ShP_G_GAB"/>
          <speciesReference species="PIP3"/>
        </listOfProducts>
        <kineticLaw>
          <math xmlns="http://www.w3.org/1998/Math/MathML">
            <apply>
              <times/>
              <ci> k388 </ci>
              <ci> ERBP_ShP_G_GAB_PIP3 </ci>
            </apply>
          </math>
        </kineticLaw>
      </reaction>
      <reaction id="R390" reversible="false">
        <listOfReactants>
          <speciesReference species="ERBP_PKP"/>
          <speciesReference species="PIP2"/>
        </listOfReactants>
        <listOfProducts>
          <speciesReference species="ERBP_PKP_PIP2"/>
        </listOfProducts>
        <kineticLaw>
          <math xmlns="http://www.w3.org/1998/Math/MathML">
            <apply>
              <times/>
              <ci> k389 </ci>
              <ci> ERBP_PKP </ci>
              <ci> PIP2 </ci>
            </apply>
          </math>
        </kineticLaw>
      </reaction>
      <reaction id="R391" reversible="false">
        <listOfReactants>
          <speciesReference species="ERBP_PKP_PIP2"/>
        </listOfReactants>
        <listOfProducts>
          <speciesReference species="ERBP_PKP"/>
          <speciesReference species="PIP2"/>
        </listOfProducts>
        <kineticLaw>
          <math xmlns="http://www.w3.org/1998/Math/MathML">
            <apply>
              <times/>
              <ci> k390 </ci>
              <ci> ERBP_PKP_PIP2 </ci>
            </apply>
          </math>
        </kineticLaw>
      </reaction>
      <reaction id="R392" reversible="false">
        <listOfReactants>
          <speciesReference species="ERBP_PKP_PIP2"/>
        </listOfReactants>
        <listOfProducts>
          <speciesReference species="ERBP_PKP"/>
          <speciesReference species="PIP3"/>
        </listOfProducts>
        <kineticLaw>
          <math xmlns="http://www.w3.org/1998/Math/MathML">
            <apply>
              <times/>
              <ci> k391 </ci>
              <ci> ERBP_PKP_PIP2 </ci>
            </apply>
          </math>
        </kineticLaw>
      </reaction>
      <reaction id="R393" reversible="false">
        <listOfReactants>
          <speciesReference species="ERBP_ShP_G_GABP_PKP"/>
        </listOfReactants>
        <listOfProducts>
          <speciesReference species="ERBP_ShP_G_GABP"/>
          <speciesReference species="PKP"/>
        </listOfProducts>
        <kineticLaw>
          <math xmlns="http://www.w3.org/1998/Math/MathML">
            <apply>
              <times/>
              <ci> k392 </ci>
              <ci> ERBP_ShP_G_GABP_PKP </ci>
            </apply>
          </math>
        </kineticLaw>
      </reaction>
      <reaction id="R394" reversible="false">
        <listOfReactants>
          <speciesReference species="ERBP_ShP_G_GABP"/>
          <speciesReference species="PKP"/>
        </listOfReactants>
        <listOfProducts>
          <speciesReference species="ERBP_ShP_G_GABP_PKP"/>
        </listOfProducts>
        <kineticLaw>
          <math xmlns="http://www.w3.org/1998/Math/MathML">
            <apply>
              <times/>
              <ci> k393 </ci>
              <ci> ERBP_ShP_G_GABP </ci>
              <ci> PKP </ci>
            </apply>
          </math>
        </kineticLaw>
      </reaction>
      <reaction id="R395" reversible="false">
        <listOfReactants>
          <speciesReference species="ERBP_G_GABP_PKP"/>
        </listOfReactants>
        <listOfProducts>
          <speciesReference species="ERBP_G_GABP"/>
          <speciesReference species="PKP"/>
        </listOfProducts>
        <kineticLaw>
          <math xmlns="http://www.w3.org/1998/Math/MathML">
            <apply>
              <times/>
              <ci> k394 </ci>
              <ci> ERBP_G_GABP_PKP </ci>
            </apply>
          </math>
        </kineticLaw>
      </reaction>
      <reaction id="R396" reversible="false">
        <listOfReactants>
          <speciesReference species="ERBP_G_GABP"/>
          <speciesReference species="PKP"/>
        </listOfReactants>
        <listOfProducts>
          <speciesReference species="ERBP_G_GABP_PKP"/>
        </listOfProducts>
        <kineticLaw>
          <math xmlns="http://www.w3.org/1998/Math/MathML">
            <apply>
              <times/>
              <ci> k395 </ci>
              <ci> ERBP_G_GABP </ci>
              <ci> PKP </ci>
            </apply>
          </math>
        </kineticLaw>
      </reaction>
      <reaction id="R397" reversible="false">
        <listOfReactants>
          <speciesReference species="ERBP_G_GAB_PIP3"/>
        </listOfReactants>
        <listOfProducts>
          <speciesReference species="ERBP_G_GABP"/>
          <speciesReference species="PIP3"/>
        </listOfProducts>
        <kineticLaw>
          <math xmlns="http://www.w3.org/1998/Math/MathML">
            <apply>
              <times/>
              <ci> k396 </ci>
              <ci> ERBP_G_GAB_PIP3 </ci>
            </apply>
          </math>
        </kineticLaw>
      </reaction>
      <reaction id="R398" reversible="false">
        <listOfReactants>
          <speciesReference species="ERBP_G_GAB"/>
          <speciesReference species="PIP3"/>
        </listOfReactants>
        <listOfProducts>
          <speciesReference species="ERBP_G_GAB_PIP3"/>
        </listOfProducts>
        <kineticLaw>
          <math xmlns="http://www.w3.org/1998/Math/MathML">
            <apply>
              <times/>
              <ci> k397 </ci>
              <ci> ERBP_G_GAB </ci>
              <ci> PIP3 </ci>
            </apply>
          </math>
        </kineticLaw>
      </reaction>
      <reaction id="R399" reversible="false">
        <listOfReactants>
          <speciesReference species="ERBP_G_GAB_PIP3"/>
        </listOfReactants>
        <listOfProducts>
          <speciesReference species="ERBP_G_GAB"/>
          <speciesReference species="PIP3"/>
        </listOfProducts>
        <kineticLaw>
          <math xmlns="http://www.w3.org/1998/Math/MathML">
            <apply>
              <times/>
              <ci> k398 </ci>
              <ci> ERBP_G_GAB_PIP3 </ci>
            </apply>
          </math>
        </kineticLaw>
      </reaction>
      <reaction id="R400" reversible="false">
        <listOfReactants>
          <speciesReference species="ERB3P"/>
          <speciesReference species="PLCy"/>
        </listOfReactants>
        <listOfProducts>
          <speciesReference species="ERB3P_PL"/>
        </listOfProducts>
        <kineticLaw>
          <math xmlns="http://www.w3.org/1998/Math/MathML">
            <apply>
              <times/>
              <ci> k399 </ci>
              <ci> ERB3P </ci>
              <ci> PLCy </ci>
            </apply>
          </math>
        </kineticLaw>
      </reaction>
      <reaction id="R401" reversible="false">
        <listOfReactants>
          <speciesReference species="ERB3P_PL"/>
        </listOfReactants>
        <listOfProducts>
          <speciesReference species="ERB3P"/>
          <speciesReference species="PLCy"/>
        </listOfProducts>
        <kineticLaw>
          <math xmlns="http://www.w3.org/1998/Math/MathML">
            <apply>
              <times/>
              <ci> k400 </ci>
              <ci> ERB3P_PL </ci>
            </apply>
          </math>
        </kineticLaw>
      </reaction>
      <reaction id="R402" reversible="false">
        <listOfReactants>
          <speciesReference species="ERB3P_PL"/>
        </listOfReactants>
        <listOfProducts>
          <speciesReference species="ERB3P_PLP"/>
        </listOfProducts>
        <kineticLaw>
          <math xmlns="http://www.w3.org/1998/Math/MathML">
            <apply>
              <times/>
              <ci> k401 </ci>
              <ci> ERB3P_PL </ci>
            </apply>
          </math>
        </kineticLaw>
      </reaction>
      <reaction id="R403" reversible="false">
        <listOfReactants>
          <speciesReference species="ERB3P_PLP"/>
        </listOfReactants>
        <listOfProducts>
          <speciesReference species="ERB3P"/>
          <speciesReference species="PLCyP"/>
        </listOfProducts>
        <kineticLaw>
          <math xmlns="http://www.w3.org/1998/Math/MathML">
            <apply>
              <times/>
              <ci> k402 </ci>
              <ci> ERB3P_PLP </ci>
            </apply>
          </math>
        </kineticLaw>
      </reaction>
      <reaction id="R404" reversible="false">
        <listOfReactants>
          <speciesReference species="ERB3P"/>
          <speciesReference species="PLCyP"/>
        </listOfReactants>
        <listOfProducts>
          <speciesReference species="ERB3P_PLP"/>
        </listOfProducts>
        <kineticLaw>
          <math xmlns="http://www.w3.org/1998/Math/MathML">
            <apply>
              <times/>
              <ci> k403 </ci>
              <ci> ERB3P </ci>
              <ci> PLCyP </ci>
            </apply>
          </math>
        </kineticLaw>
      </reaction>
      <reaction id="R405" reversible="false">
        <listOfReactants>
          <speciesReference species="ERB3P"/>
          <speciesReference species="Grb"/>
        </listOfReactants>
        <listOfProducts>
          <speciesReference species="ERB3P_G"/>
        </listOfProducts>
        <kineticLaw>
          <math xmlns="http://www.w3.org/1998/Math/MathML">
            <apply>
              <times/>
              <ci> k404 </ci>
              <ci> ERB3P </ci>
              <ci> Grb </ci>
            </apply>
          </math>
        </kineticLaw>
      </reaction>
      <reaction id="R406" reversible="false">
        <listOfReactants>
          <speciesReference species="ERB3P_G"/>
        </listOfReactants>
        <listOfProducts>
          <speciesReference species="ERB3P"/>
          <speciesReference species="Grb"/>
        </listOfProducts>
        <kineticLaw>
          <math xmlns="http://www.w3.org/1998/Math/MathML">
            <apply>
              <times/>
              <ci> k405 </ci>
              <ci> ERB3P_G </ci>
            </apply>
          </math>
        </kineticLaw>
      </reaction>
      <reaction id="R407" reversible="false">
        <listOfReactants>
          <speciesReference species="ERB3P_G"/>
          <speciesReference species="SOS"/>
        </listOfReactants>
        <listOfProducts>
          <speciesReference species="ERB3P_G_S"/>
        </listOfProducts>
        <kineticLaw>
          <math xmlns="http://www.w3.org/1998/Math/MathML">
            <apply>
              <times/>
              <ci> k406 </ci>
              <ci> ERB3P_G </ci>
              <ci> SOS </ci>
            </apply>
          </math>
        </kineticLaw>
      </reaction>
      <reaction id="R408" reversible="false">
        <listOfReactants>
          <speciesReference species="ERB3P_G_S"/>
        </listOfReactants>
        <listOfProducts>
          <speciesReference species="ERB3P_G"/>
          <speciesReference species="SOS"/>
        </listOfProducts>
        <kineticLaw>
          <math xmlns="http://www.w3.org/1998/Math/MathML">
            <apply>
              <times/>
              <ci> k407 </ci>
              <ci> ERB3P_G_S </ci>
            </apply>
          </math>
        </kineticLaw>
      </reaction>
      <reaction id="R409" reversible="false">
        <listOfReactants>
          <speciesReference species="ERB3P_G_S"/>
        </listOfReactants>
        <listOfProducts>
          <speciesReference species="ERB3P"/>
          <speciesReference species="G_S"/>
        </listOfProducts>
        <kineticLaw>
          <math xmlns="http://www.w3.org/1998/Math/MathML">
            <apply>
              <times/>
              <ci> k408 </ci>
              <ci> ERB3P_G_S </ci>
            </apply>
          </math>
        </kineticLaw>
      </reaction>
      <reaction id="R410" reversible="false">
        <listOfReactants>
          <speciesReference species="ERB3P"/>
          <speciesReference species="G_S"/>
        </listOfReactants>
        <listOfProducts>
          <speciesReference species="ERB3P_G_S"/>
        </listOfProducts>
        <kineticLaw>
          <math xmlns="http://www.w3.org/1998/Math/MathML">
            <apply>
              <times/>
              <ci> k409 </ci>
              <ci> ERB3P </ci>
              <ci> G_S </ci>
            </apply>
          </math>
        </kineticLaw>
      </reaction>
      <reaction id="R411" reversible="false">
        <listOfReactants>
          <speciesReference species="ERB3P"/>
          <speciesReference species="Shc"/>
        </listOfReactants>
        <listOfProducts>
          <speciesReference species="ERB3P_Sh"/>
        </listOfProducts>
        <kineticLaw>
          <math xmlns="http://www.w3.org/1998/Math/MathML">
            <apply>
              <times/>
              <ci> k410 </ci>
              <ci> ERB3P </ci>
              <ci> Shc </ci>
            </apply>
          </math>
        </kineticLaw>
      </reaction>
      <reaction id="R412" reversible="false">
        <listOfReactants>
          <speciesReference species="ERB3P_Sh"/>
        </listOfReactants>
        <listOfProducts>
          <speciesReference species="ERB3P"/>
          <speciesReference species="Shc"/>
        </listOfProducts>
        <kineticLaw>
          <math xmlns="http://www.w3.org/1998/Math/MathML">
            <apply>
              <times/>
              <ci> k411 </ci>
              <ci> ERB3P_Sh </ci>
            </apply>
          </math>
        </kineticLaw>
      </reaction>
      <reaction id="R413" reversible="false">
        <listOfReactants>
          <speciesReference species="ERB3P_Sh"/>
        </listOfReactants>
        <listOfProducts>
          <speciesReference species="ERB3P_ShP"/>
        </listOfProducts>
        <kineticLaw>
          <math xmlns="http://www.w3.org/1998/Math/MathML">
            <apply>
              <times/>
              <ci> k412 </ci>
              <ci> ERB3P_Sh </ci>
            </apply>
          </math>
        </kineticLaw>
      </reaction>
      <reaction id="R414" reversible="false">
        <listOfReactants>
          <speciesReference species="ERB3P_ShP"/>
        </listOfReactants>
        <listOfProducts>
          <speciesReference species="ShP"/>
          <speciesReference species="ERB3P"/>
        </listOfProducts>
        <kineticLaw>
          <math xmlns="http://www.w3.org/1998/Math/MathML">
            <apply>
              <times/>
              <ci> k413 </ci>
              <ci> ERB3P_ShP </ci>
            </apply>
          </math>
        </kineticLaw>
      </reaction>
      <reaction id="R415" reversible="false">
        <listOfReactants>
          <speciesReference species="ShP"/>
          <speciesReference species="ERB3P"/>
        </listOfReactants>
        <listOfProducts>
          <speciesReference species="ERB3P_ShP"/>
        </listOfProducts>
        <kineticLaw>
          <math xmlns="http://www.w3.org/1998/Math/MathML">
            <apply>
              <times/>
              <ci> k414 </ci>
              <ci> ShP </ci>
              <ci> ERB3P </ci>
            </apply>
          </math>
        </kineticLaw>
      </reaction>
      <reaction id="R416" reversible="false">
        <listOfReactants>
          <speciesReference species="ERB3P_ShP"/>
          <speciesReference species="Grb"/>
        </listOfReactants>
        <listOfProducts>
          <speciesReference species="ERB3P_ShP_G"/>
        </listOfProducts>
        <kineticLaw>
          <math xmlns="http://www.w3.org/1998/Math/MathML">
            <apply>
              <times/>
              <ci> k415 </ci>
              <ci> ERB3P_ShP </ci>
              <ci> Grb </ci>
            </apply>
          </math>
        </kineticLaw>
      </reaction>
      <reaction id="R417" reversible="false">
        <listOfReactants>
          <speciesReference species="ERB3P_ShP_G"/>
        </listOfReactants>
        <listOfProducts>
          <speciesReference species="ERB3P_ShP"/>
          <speciesReference species="Grb"/>
        </listOfProducts>
        <kineticLaw>
          <math xmlns="http://www.w3.org/1998/Math/MathML">
            <apply>
              <times/>
              <ci> k416 </ci>
              <ci> ERB3P_ShP_G </ci>
            </apply>
          </math>
        </kineticLaw>
      </reaction>
      <reaction id="R418" reversible="false">
        <listOfReactants>
          <speciesReference species="ERB3P_ShP_G"/>
        </listOfReactants>
        <listOfProducts>
          <speciesReference species="ERB3P"/>
          <speciesReference species="ShP_G"/>
        </listOfProducts>
        <kineticLaw>
          <math xmlns="http://www.w3.org/1998/Math/MathML">
            <apply>
              <times/>
              <ci> k417 </ci>
              <ci> ERB3P_ShP_G </ci>
            </apply>
          </math>
        </kineticLaw>
      </reaction>
      <reaction id="R419" reversible="false">
        <listOfReactants>
          <speciesReference species="ERB3P"/>
          <speciesReference species="ShP_G"/>
        </listOfReactants>
        <listOfProducts>
          <speciesReference species="ERB3P_ShP_G"/>
        </listOfProducts>
        <kineticLaw>
          <math xmlns="http://www.w3.org/1998/Math/MathML">
            <apply>
              <times/>
              <ci> k418 </ci>
              <ci> ERB3P </ci>
              <ci> ShP_G </ci>
            </apply>
          </math>
        </kineticLaw>
      </reaction>
      <reaction id="R420" reversible="false">
        <listOfReactants>
          <speciesReference species="ERB3P_ShP_G"/>
          <speciesReference species="SOS"/>
        </listOfReactants>
        <listOfProducts>
          <speciesReference species="ERB3P_ShP_G_S"/>
        </listOfProducts>
        <kineticLaw>
          <math xmlns="http://www.w3.org/1998/Math/MathML">
            <apply>
              <times/>
              <ci> k419 </ci>
              <ci> ERB3P_ShP_G </ci>
              <ci> SOS </ci>
            </apply>
          </math>
        </kineticLaw>
      </reaction>
      <reaction id="R421" reversible="false">
        <listOfReactants>
          <speciesReference species="ERB3P_ShP_G_S"/>
        </listOfReactants>
        <listOfProducts>
          <speciesReference species="ERB3P_ShP_G"/>
          <speciesReference species="SOS"/>
        </listOfProducts>
        <kineticLaw>
          <math xmlns="http://www.w3.org/1998/Math/MathML">
            <apply>
              <times/>
              <ci> k420 </ci>
              <ci> ERB3P_ShP_G_S </ci>
            </apply>
          </math>
        </kineticLaw>
      </reaction>
      <reaction id="R422" reversible="false">
        <listOfReactants>
          <speciesReference species="ERB3P_ShP_G_S"/>
        </listOfReactants>
        <listOfProducts>
          <speciesReference species="ShP_G_S"/>
          <speciesReference species="ERB3P"/>
        </listOfProducts>
        <kineticLaw>
          <math xmlns="http://www.w3.org/1998/Math/MathML">
            <apply>
              <times/>
              <ci> k421 </ci>
              <ci> ERB3P_ShP_G_S </ci>
            </apply>
          </math>
        </kineticLaw>
      </reaction>
      <reaction id="R423" reversible="false">
        <listOfReactants>
          <speciesReference species="ShP_G_S"/>
          <speciesReference species="ERB3P"/>
        </listOfReactants>
        <listOfProducts>
          <speciesReference species="ERB3P_ShP_G_S"/>
        </listOfProducts>
        <kineticLaw>
          <math xmlns="http://www.w3.org/1998/Math/MathML">
            <apply>
              <times/>
              <ci> k422 </ci>
              <ci> ShP_G_S </ci>
              <ci> ERB3P </ci>
            </apply>
          </math>
        </kineticLaw>
      </reaction>
      <reaction id="R424" reversible="false">
        <listOfReactants>
          <speciesReference species="ERB3P_ShP"/>
          <speciesReference species="G_S"/>
        </listOfReactants>
        <listOfProducts>
          <speciesReference species="ERB3P_ShP_G_S"/>
        </listOfProducts>
        <kineticLaw>
          <math xmlns="http://www.w3.org/1998/Math/MathML">
            <apply>
              <times/>
              <ci> k423 </ci>
              <ci> ERB3P_ShP </ci>
              <ci> G_S </ci>
            </apply>
          </math>
        </kineticLaw>
      </reaction>
      <reaction id="R425" reversible="false">
        <listOfReactants>
          <speciesReference species="ERB3P_ShP_G_S"/>
        </listOfReactants>
        <listOfProducts>
          <speciesReference species="ERB3P_ShP"/>
          <speciesReference species="G_S"/>
        </listOfProducts>
        <kineticLaw>
          <math xmlns="http://www.w3.org/1998/Math/MathML">
            <apply>
              <times/>
              <ci> k424 </ci>
              <ci> ERB3P_ShP_G_S </ci>
            </apply>
          </math>
        </kineticLaw>
      </reaction>
      <reaction id="R426" reversible="false">
        <listOfReactants>
          <speciesReference species="ERB3P_ShP_G_S"/>
          <speciesReference species="Ras_GDP"/>
        </listOfReactants>
        <listOfProducts>
          <speciesReference species="ERB3P_Sh_G_S_Ras_GDP"/>
        </listOfProducts>
        <kineticLaw>
          <math xmlns="http://www.w3.org/1998/Math/MathML">
            <apply>
              <times/>
              <ci> k425 </ci>
              <ci> ERB3P_ShP_G_S </ci>
              <ci> Ras_GDP </ci>
            </apply>
          </math>
        </kineticLaw>
      </reaction>
      <reaction id="R427" reversible="false">
        <listOfReactants>
          <speciesReference species="ERB3P_Sh_G_S_Ras_GDP"/>
        </listOfReactants>
        <listOfProducts>
          <speciesReference species="ERB3P_ShP_G_S"/>
          <speciesReference species="Ras_GDP"/>
        </listOfProducts>
        <kineticLaw>
          <math xmlns="http://www.w3.org/1998/Math/MathML">
            <apply>
              <times/>
              <ci> k426 </ci>
              <ci> ERB3P_Sh_G_S_Ras_GDP </ci>
            </apply>
          </math>
        </kineticLaw>
      </reaction>
      <reaction id="R428" reversible="false">
        <listOfReactants>
          <speciesReference species="ERB3P_Sh_G_S_Ras_GDP"/>
        </listOfReactants>
        <listOfProducts>
          <speciesReference species="ERB3P_Sh_G_S_Ras"/>
          <speciesReference species="GDP"/>
        </listOfProducts>
        <kineticLaw>
          <math xmlns="http://www.w3.org/1998/Math/MathML">
            <apply>
              <times/>
              <ci> k427 </ci>
              <ci> ERB3P_Sh_G_S_Ras_GDP </ci>
            </apply>
          </math>
        </kineticLaw>
      </reaction>
      <reaction id="R429" reversible="false">
        <listOfReactants>
          <speciesReference species="ERB3P_Sh_G_S_Ras"/>
          <speciesReference species="GDP"/>
        </listOfReactants>
        <listOfProducts>
          <speciesReference species="ERB3P_Sh_G_S_Ras_GDP"/>
        </listOfProducts>
        <kineticLaw>
          <math xmlns="http://www.w3.org/1998/Math/MathML">
            <apply>
              <times/>
              <ci> k428 </ci>
              <ci> ERB3P_Sh_G_S_Ras </ci>
              <ci> GDP </ci>
            </apply>
          </math>
        </kineticLaw>
      </reaction>
      <reaction id="R430" reversible="false">
        <listOfReactants>
          <speciesReference species="ERB3P_Sh_G_S_Ras"/>
          <speciesReference species="GTP"/>
        </listOfReactants>
        <listOfProducts>
          <speciesReference species="ERB3P_Sh_G_S_Ras_GTP"/>
        </listOfProducts>
        <kineticLaw>
          <math xmlns="http://www.w3.org/1998/Math/MathML">
            <apply>
              <times/>
              <ci> k429 </ci>
              <ci> ERB3P_Sh_G_S_Ras </ci>
              <ci> GTP </ci>
            </apply>
          </math>
        </kineticLaw>
      </reaction>
      <reaction id="R431" reversible="false">
        <listOfReactants>
          <speciesReference species="ERB3P_Sh_G_S_Ras_GTP"/>
        </listOfReactants>
        <listOfProducts>
          <speciesReference species="ERB3P_Sh_G_S_Ras"/>
          <speciesReference species="GTP"/>
        </listOfProducts>
        <kineticLaw>
          <math xmlns="http://www.w3.org/1998/Math/MathML">
            <apply>
              <times/>
              <ci> k430 </ci>
              <ci> ERB3P_Sh_G_S_Ras_GTP </ci>
            </apply>
          </math>
        </kineticLaw>
      </reaction>
      <reaction id="R432" reversible="false">
        <listOfReactants>
          <speciesReference species="ERB3P_Sh_G_S_Ras_GTP"/>
        </listOfReactants>
        <listOfProducts>
          <speciesReference species="ERB3P_ShP_G_S"/>
          <speciesReference species="Ras_GTP"/>
        </listOfProducts>
        <kineticLaw>
          <math xmlns="http://www.w3.org/1998/Math/MathML">
            <apply>
              <times/>
              <ci> k431 </ci>
              <ci> ERB3P_Sh_G_S_Ras_GTP </ci>
            </apply>
          </math>
        </kineticLaw>
      </reaction>
      <reaction id="R433" reversible="false">
        <listOfReactants>
          <speciesReference species="ERB3P_ShP_G_S"/>
          <speciesReference species="Ras_GTP"/>
        </listOfReactants>
        <listOfProducts>
          <speciesReference species="ERB3P_Sh_G_S_Ras_GTP"/>
        </listOfProducts>
        <kineticLaw>
          <math xmlns="http://www.w3.org/1998/Math/MathML">
            <apply>
              <times/>
              <ci> k432 </ci>
              <ci> ERB3P_ShP_G_S </ci>
              <ci> Ras_GTP </ci>
            </apply>
          </math>
        </kineticLaw>
      </reaction>
      <reaction id="R434" reversible="false">
        <listOfReactants>
          <speciesReference species="ERB3P_ShP_G_S"/>
          <speciesReference species="Ras"/>
        </listOfReactants>
        <listOfProducts>
          <speciesReference species="ERB3P_Sh_G_S_Ras"/>
        </listOfProducts>
        <kineticLaw>
          <math xmlns="http://www.w3.org/1998/Math/MathML">
            <apply>
              <times/>
              <ci> k433 </ci>
              <ci> ERB3P_ShP_G_S </ci>
              <ci> Ras </ci>
            </apply>
          </math>
        </kineticLaw>
      </reaction>
      <reaction id="R435" reversible="false">
        <listOfReactants>
          <speciesReference species="ERB3P_Sh_G_S_Ras"/>
        </listOfReactants>
        <listOfProducts>
          <speciesReference species="ERB3P_ShP_G_S"/>
          <speciesReference species="Ras"/>
        </listOfProducts>
        <kineticLaw>
          <math xmlns="http://www.w3.org/1998/Math/MathML">
            <apply>
              <times/>
              <ci> k434 </ci>
              <ci> ERB3P_Sh_G_S_Ras </ci>
            </apply>
          </math>
        </kineticLaw>
      </reaction>
      <reaction id="R436" reversible="false">
        <listOfReactants>
          <speciesReference species="ERB3P_G_S"/>
          <speciesReference species="Ras_GDP"/>
        </listOfReactants>
        <listOfProducts>
          <speciesReference species="ERB3P_G_S_Ras_GDP"/>
        </listOfProducts>
        <kineticLaw>
          <math xmlns="http://www.w3.org/1998/Math/MathML">
            <apply>
              <times/>
              <ci> k435 </ci>
              <ci> ERB3P_G_S </ci>
              <ci> Ras_GDP </ci>
            </apply>
          </math>
        </kineticLaw>
      </reaction>
      <reaction id="R437" reversible="false">
        <listOfReactants>
          <speciesReference species="ERB3P_G_S_Ras_GDP"/>
        </listOfReactants>
        <listOfProducts>
          <speciesReference species="ERB3P_G_S"/>
          <speciesReference species="Ras_GDP"/>
        </listOfProducts>
        <kineticLaw>
          <math xmlns="http://www.w3.org/1998/Math/MathML">
            <apply>
              <times/>
              <ci> k436 </ci>
              <ci> ERB3P_G_S_Ras_GDP </ci>
            </apply>
          </math>
        </kineticLaw>
      </reaction>
      <reaction id="R438" reversible="false">
        <listOfReactants>
          <speciesReference species="ERB3P_G_S_Ras_GDP"/>
        </listOfReactants>
        <listOfProducts>
          <speciesReference species="ERB3P_G_S_Ras"/>
          <speciesReference species="GDP"/>
        </listOfProducts>
        <kineticLaw>
          <math xmlns="http://www.w3.org/1998/Math/MathML">
            <apply>
              <times/>
              <ci> k437 </ci>
              <ci> ERB3P_G_S_Ras_GDP </ci>
            </apply>
          </math>
        </kineticLaw>
      </reaction>
      <reaction id="R439" reversible="false">
        <listOfReactants>
          <speciesReference species="ERB3P_G_S_Ras"/>
          <speciesReference species="GDP"/>
        </listOfReactants>
        <listOfProducts>
          <speciesReference species="ERB3P_G_S_Ras_GDP"/>
        </listOfProducts>
        <kineticLaw>
          <math xmlns="http://www.w3.org/1998/Math/MathML">
            <apply>
              <times/>
              <ci> k438 </ci>
              <ci> ERB3P_G_S_Ras </ci>
              <ci> GDP </ci>
            </apply>
          </math>
        </kineticLaw>
      </reaction>
      <reaction id="R440" reversible="false">
        <listOfReactants>
          <speciesReference species="ERB3P_G_S_Ras"/>
          <speciesReference species="GTP"/>
        </listOfReactants>
        <listOfProducts>
          <speciesReference species="ERB3P_G_S_Ras_GTP"/>
        </listOfProducts>
        <kineticLaw>
          <math xmlns="http://www.w3.org/1998/Math/MathML">
            <apply>
              <times/>
              <ci> k439 </ci>
              <ci> ERB3P_G_S_Ras </ci>
              <ci> GTP </ci>
            </apply>
          </math>
        </kineticLaw>
      </reaction>
      <reaction id="R441" reversible="false">
        <listOfReactants>
          <speciesReference species="ERB3P_G_S_Ras_GTP"/>
        </listOfReactants>
        <listOfProducts>
          <speciesReference species="ERB3P_G_S_Ras"/>
          <speciesReference species="GTP"/>
        </listOfProducts>
        <kineticLaw>
          <math xmlns="http://www.w3.org/1998/Math/MathML">
            <apply>
              <times/>
              <ci> k440 </ci>
              <ci> ERB3P_G_S_Ras_GTP </ci>
            </apply>
          </math>
        </kineticLaw>
      </reaction>
      <reaction id="R442" reversible="false">
        <listOfReactants>
          <speciesReference species="ERB3P_G_S_Ras_GTP"/>
        </listOfReactants>
        <listOfProducts>
          <speciesReference species="ERB3P_G_S"/>
          <speciesReference species="Ras_GTP"/>
        </listOfProducts>
        <kineticLaw>
          <math xmlns="http://www.w3.org/1998/Math/MathML">
            <apply>
              <times/>
              <ci> k441 </ci>
              <ci> ERB3P_G_S_Ras_GTP </ci>
            </apply>
          </math>
        </kineticLaw>
      </reaction>
      <reaction id="R443" reversible="false">
        <listOfReactants>
          <speciesReference species="ERB3P_G_S"/>
          <speciesReference species="Ras_GTP"/>
        </listOfReactants>
        <listOfProducts>
          <speciesReference species="ERB3P_G_S_Ras_GTP"/>
        </listOfProducts>
        <kineticLaw>
          <math xmlns="http://www.w3.org/1998/Math/MathML">
            <apply>
              <times/>
              <ci> k442 </ci>
              <ci> ERB3P_G_S </ci>
              <ci> Ras_GTP </ci>
            </apply>
          </math>
        </kineticLaw>
      </reaction>
      <reaction id="R444" reversible="false">
        <listOfReactants>
          <speciesReference species="ERB3P_G_S"/>
          <speciesReference species="Ras"/>
        </listOfReactants>
        <listOfProducts>
          <speciesReference species="ERB3P_G_S_Ras"/>
        </listOfProducts>
        <kineticLaw>
          <math xmlns="http://www.w3.org/1998/Math/MathML">
            <apply>
              <times/>
              <ci> k443 </ci>
              <ci> ERB3P_G_S </ci>
              <ci> Ras </ci>
            </apply>
          </math>
        </kineticLaw>
      </reaction>
      <reaction id="R445" reversible="false">
        <listOfReactants>
          <speciesReference species="ERB3P_G_S_Ras"/>
        </listOfReactants>
        <listOfProducts>
          <speciesReference species="ERB3P_G_S"/>
          <speciesReference species="Ras"/>
        </listOfProducts>
        <kineticLaw>
          <math xmlns="http://www.w3.org/1998/Math/MathML">
            <apply>
              <times/>
              <ci> k444 </ci>
              <ci> ERB3P_G_S_Ras </ci>
            </apply>
          </math>
        </kineticLaw>
      </reaction>
      <reaction id="R446" reversible="false">
        <listOfReactants>
          <speciesReference species="GAP"/>
          <speciesReference species="ERB3P"/>
        </listOfReactants>
        <listOfProducts>
          <speciesReference species="ERB3P_GAP"/>
        </listOfProducts>
        <kineticLaw>
          <math xmlns="http://www.w3.org/1998/Math/MathML">
            <apply>
              <times/>
              <ci> k445 </ci>
              <ci> GAP </ci>
              <ci> ERB3P </ci>
            </apply>
          </math>
        </kineticLaw>
      </reaction>
      <reaction id="R447" reversible="false">
        <listOfReactants>
          <speciesReference species="ERB3P_GAP"/>
        </listOfReactants>
        <listOfProducts>
          <speciesReference species="GAP"/>
          <speciesReference species="ERB3P"/>
        </listOfProducts>
        <kineticLaw>
          <math xmlns="http://www.w3.org/1998/Math/MathML">
            <apply>
              <times/>
              <ci> k446 </ci>
              <ci> ERB3P_GAP </ci>
            </apply>
          </math>
        </kineticLaw>
      </reaction>
      <reaction id="R448" reversible="false">
        <listOfReactants>
          <speciesReference species="Ras_GTP"/>
          <speciesReference species="ERB3P_GAP"/>
        </listOfReactants>
        <listOfProducts>
          <speciesReference species="ERB3P_GAP_Ras_GTP"/>
        </listOfProducts>
        <kineticLaw>
          <math xmlns="http://www.w3.org/1998/Math/MathML">
            <apply>
              <times/>
              <ci> k447 </ci>
              <ci> Ras_GTP </ci>
              <ci> ERB3P_GAP </ci>
            </apply>
          </math>
        </kineticLaw>
      </reaction>
      <reaction id="R449" reversible="false">
        <listOfReactants>
          <speciesReference species="ERB3P_GAP_Ras_GTP"/>
        </listOfReactants>
        <listOfProducts>
          <speciesReference species="Ras_GTP"/>
          <speciesReference species="ERB3P_GAP"/>
        </listOfProducts>
        <kineticLaw>
          <math xmlns="http://www.w3.org/1998/Math/MathML">
            <apply>
              <times/>
              <ci> k448 </ci>
              <ci> ERB3P_GAP_Ras_GTP </ci>
            </apply>
          </math>
        </kineticLaw>
      </reaction>
      <reaction id="R450" reversible="false">
        <listOfReactants>
          <speciesReference species="ERB3P_GAP_Ras_GTP"/>
        </listOfReactants>
        <listOfProducts>
          <speciesReference species="ERB3P_GAP"/>
          <speciesReference species="Ras_GDP"/>
        </listOfProducts>
        <kineticLaw>
          <math xmlns="http://www.w3.org/1998/Math/MathML">
            <apply>
              <times/>
              <ci> k449 </ci>
              <ci> ERB3P_GAP_Ras_GTP </ci>
            </apply>
          </math>
        </kineticLaw>
      </reaction>
      <reaction id="R451" reversible="false">
        <listOfReactants>
          <speciesReference species="ERB3P_ShP_G_S"/>
          <speciesReference species="ERKPP"/>
        </listOfReactants>
        <listOfProducts>
          <speciesReference species="ERB3P_Sh_G_S_ERKPP"/>
        </listOfProducts>
        <kineticLaw>
          <math xmlns="http://www.w3.org/1998/Math/MathML">
            <apply>
              <times/>
              <ci> k450 </ci>
              <ci> ERB3P_ShP_G_S </ci>
              <ci> ERKPP </ci>
            </apply>
          </math>
        </kineticLaw>
      </reaction>
      <reaction id="R452" reversible="false">
        <listOfReactants>
          <speciesReference species="ERB3P_Sh_G_S_ERKPP"/>
        </listOfReactants>
        <listOfProducts>
          <speciesReference species="ERB3P_ShP_G_S"/>
          <speciesReference species="ERKPP"/>
        </listOfProducts>
        <kineticLaw>
          <math xmlns="http://www.w3.org/1998/Math/MathML">
            <apply>
              <times/>
              <ci> k451 </ci>
              <ci> ERB3P_Sh_G_S_ERKPP </ci>
            </apply>
          </math>
        </kineticLaw>
      </reaction>
      <reaction id="R453" reversible="false">
        <listOfReactants>
          <speciesReference species="ERB3P_Sh_G_S_ERKPP"/>
        </listOfReactants>
        <listOfProducts>
          <speciesReference species="ERB3P_ShP_G"/>
          <speciesReference species="ERKPP"/>
          <speciesReference species="SOSP"/>
        </listOfProducts>
        <kineticLaw>
          <math xmlns="http://www.w3.org/1998/Math/MathML">
            <apply>
              <times/>
              <ci> k452 </ci>
              <ci> ERB3P_Sh_G_S_ERKPP </ci>
            </apply>
          </math>
        </kineticLaw>
      </reaction>
      <reaction id="R454" reversible="false">
        <listOfReactants>
          <speciesReference species="ERB3P_G_S"/>
          <speciesReference species="ERKPP"/>
        </listOfReactants>
        <listOfProducts>
          <speciesReference species="ERB3P_G_S_ERKPP"/>
        </listOfProducts>
        <kineticLaw>
          <math xmlns="http://www.w3.org/1998/Math/MathML">
            <apply>
              <times/>
              <ci> k453 </ci>
              <ci> ERB3P_G_S </ci>
              <ci> ERKPP </ci>
            </apply>
          </math>
        </kineticLaw>
      </reaction>
      <reaction id="R455" reversible="false">
        <listOfReactants>
          <speciesReference species="ERB3P_G_S_ERKPP"/>
        </listOfReactants>
        <listOfProducts>
          <speciesReference species="ERB3P_G_S"/>
          <speciesReference species="ERKPP"/>
        </listOfProducts>
        <kineticLaw>
          <math xmlns="http://www.w3.org/1998/Math/MathML">
            <apply>
              <times/>
              <ci> k454 </ci>
              <ci> ERB3P_G_S_ERKPP </ci>
            </apply>
          </math>
        </kineticLaw>
      </reaction>
      <reaction id="R456" reversible="false">
        <listOfReactants>
          <speciesReference species="ERB3P_G_S_ERKPP"/>
        </listOfReactants>
        <listOfProducts>
          <speciesReference species="ERB3P_G"/>
          <speciesReference species="SOSP"/>
          <speciesReference species="ERKPP"/>
        </listOfProducts>
        <kineticLaw>
          <math xmlns="http://www.w3.org/1998/Math/MathML">
            <apply>
              <times/>
              <ci> k455 </ci>
              <ci> ERB3P_G_S_ERKPP </ci>
            </apply>
          </math>
        </kineticLaw>
      </reaction>
      <reaction id="R457" reversible="false">
        <listOfReactants>
          <speciesReference species="ERB3P_G"/>
          <speciesReference species="GAB"/>
        </listOfReactants>
        <listOfProducts>
          <speciesReference species="ERB3P_G_GAB"/>
        </listOfProducts>
        <kineticLaw>
          <math xmlns="http://www.w3.org/1998/Math/MathML">
            <apply>
              <times/>
              <ci> k456 </ci>
              <ci> ERB3P_G </ci>
              <ci> GAB </ci>
            </apply>
          </math>
        </kineticLaw>
      </reaction>
      <reaction id="R458" reversible="false">
        <listOfReactants>
          <speciesReference species="ERB3P_G_GAB"/>
        </listOfReactants>
        <listOfProducts>
          <speciesReference species="ERB3P_G"/>
          <speciesReference species="GAB"/>
        </listOfProducts>
        <kineticLaw>
          <math xmlns="http://www.w3.org/1998/Math/MathML">
            <apply>
              <times/>
              <ci> k457 </ci>
              <ci> ERB3P_G_GAB </ci>
            </apply>
          </math>
        </kineticLaw>
      </reaction>
      <reaction id="R459" reversible="false">
        <listOfReactants>
          <speciesReference species="ERB3P_ShP_G"/>
          <speciesReference species="GAB"/>
        </listOfReactants>
        <listOfProducts>
          <speciesReference species="ERB3P_ShP_G_GAB"/>
        </listOfProducts>
        <kineticLaw>
          <math xmlns="http://www.w3.org/1998/Math/MathML">
            <apply>
              <times/>
              <ci> k458 </ci>
              <ci> ERB3P_ShP_G </ci>
              <ci> GAB </ci>
            </apply>
          </math>
        </kineticLaw>
      </reaction>
      <reaction id="R460" reversible="false">
        <listOfReactants>
          <speciesReference species="ERB3P_ShP_G_GAB"/>
        </listOfReactants>
        <listOfProducts>
          <speciesReference species="ERB3P_ShP_G"/>
          <speciesReference species="GAB"/>
        </listOfProducts>
        <kineticLaw>
          <math xmlns="http://www.w3.org/1998/Math/MathML">
            <apply>
              <times/>
              <ci> k459 </ci>
              <ci> ERB3P_ShP_G_GAB </ci>
            </apply>
          </math>
        </kineticLaw>
      </reaction>
      <reaction id="R461" reversible="false">
        <listOfReactants>
          <speciesReference species="ERB3P_G_GAB"/>
        </listOfReactants>
        <listOfProducts>
          <speciesReference species="ERB3P_G_GABP"/>
        </listOfProducts>
        <kineticLaw>
          <math xmlns="http://www.w3.org/1998/Math/MathML">
            <apply>
              <times/>
              <ci> k460 </ci>
              <ci> ERB3P_G_GAB </ci>
            </apply>
          </math>
        </kineticLaw>
      </reaction>
      <reaction id="R462" reversible="false">
        <listOfReactants>
          <speciesReference species="ERB3P_ShP_G_GAB"/>
        </listOfReactants>
        <listOfProducts>
          <speciesReference species="ERB3P_ShP_G_GABP"/>
        </listOfProducts>
        <kineticLaw>
          <math xmlns="http://www.w3.org/1998/Math/MathML">
            <apply>
              <times/>
              <ci> k461 </ci>
              <ci> ERB3P_ShP_G_GAB </ci>
            </apply>
          </math>
        </kineticLaw>
      </reaction>
      <reaction id="R463" reversible="false">
        <listOfReactants>
          <speciesReference species="ERB3P_G_GABP"/>
          <speciesReference species="PI3K"/>
        </listOfReactants>
        <listOfProducts>
          <speciesReference species="ERB3P_G_GABP_PK"/>
        </listOfProducts>
        <kineticLaw>
          <math xmlns="http://www.w3.org/1998/Math/MathML">
            <apply>
              <times/>
              <ci> k462 </ci>
              <ci> ERB3P_G_GABP </ci>
              <ci> PI3K </ci>
            </apply>
          </math>
        </kineticLaw>
      </reaction>
      <reaction id="R464" reversible="false">
        <listOfReactants>
          <speciesReference species="ERB3P_G_GABP_PK"/>
        </listOfReactants>
        <listOfProducts>
          <speciesReference species="ERB3P_G_GABP"/>
          <speciesReference species="PI3K"/>
        </listOfProducts>
        <kineticLaw>
          <math xmlns="http://www.w3.org/1998/Math/MathML">
            <apply>
              <times/>
              <ci> k463 </ci>
              <ci> ERB3P_G_GABP_PK </ci>
            </apply>
          </math>
        </kineticLaw>
      </reaction>
      <reaction id="R465" reversible="false">
        <listOfReactants>
          <speciesReference species="ERB3P_G_GABP_PK"/>
        </listOfReactants>
        <listOfProducts>
          <speciesReference species="ERB3P_G_GABP_PKP"/>
        </listOfProducts>
        <kineticLaw>
          <math xmlns="http://www.w3.org/1998/Math/MathML">
            <apply>
              <times/>
              <ci> k464 </ci>
              <ci> ERB3P_G_GABP_PK </ci>
            </apply>
          </math>
        </kineticLaw>
      </reaction>
      <reaction id="R466" reversible="false">
        <listOfReactants>
          <speciesReference species="ERB3P_ShP_G_GABP"/>
          <speciesReference species="PI3K"/>
        </listOfReactants>
        <listOfProducts>
          <speciesReference species="ERB3P_ShP_G_GABP_PK"/>
        </listOfProducts>
        <kineticLaw>
          <math xmlns="http://www.w3.org/1998/Math/MathML">
            <apply>
              <times/>
              <ci> k465 </ci>
              <ci> ERB3P_ShP_G_GABP </ci>
              <ci> PI3K </ci>
            </apply>
          </math>
        </kineticLaw>
      </reaction>
      <reaction id="R467" reversible="false">
        <listOfReactants>
          <speciesReference species="ERB3P_ShP_G_GABP_PK"/>
        </listOfReactants>
        <listOfProducts>
          <speciesReference species="ERB3P_ShP_G_GABP"/>
          <speciesReference species="PI3K"/>
        </listOfProducts>
        <kineticLaw>
          <math xmlns="http://www.w3.org/1998/Math/MathML">
            <apply>
              <times/>
              <ci> k466 </ci>
              <ci> ERB3P_ShP_G_GABP_PK </ci>
            </apply>
          </math>
        </kineticLaw>
      </reaction>
      <reaction id="R468" reversible="false">
        <listOfReactants>
          <speciesReference species="ERB3P_ShP_G_GABP_PK"/>
        </listOfReactants>
        <listOfProducts>
          <speciesReference species="ERB3P_ShP_G_GABP_PKP"/>
        </listOfProducts>
        <kineticLaw>
          <math xmlns="http://www.w3.org/1998/Math/MathML">
            <apply>
              <times/>
              <ci> k467 </ci>
              <ci> ERB3P_ShP_G_GABP_PK </ci>
            </apply>
          </math>
        </kineticLaw>
      </reaction>
      <reaction id="R469" reversible="false">
        <listOfReactants>
          <speciesReference species="ERB3P_ShP_G_GABP"/>
          <speciesReference species="GAP"/>
        </listOfReactants>
        <listOfProducts>
          <speciesReference species="ERB3P_ShP_G_GABP_GAP"/>
        </listOfProducts>
        <kineticLaw>
          <math xmlns="http://www.w3.org/1998/Math/MathML">
            <apply>
              <times/>
              <ci> k468 </ci>
              <ci> ERB3P_ShP_G_GABP </ci>
              <ci> GAP </ci>
            </apply>
          </math>
        </kineticLaw>
      </reaction>
      <reaction id="R470" reversible="false">
        <listOfReactants>
          <speciesReference species="ERB3P_ShP_G_GABP_GAP"/>
        </listOfReactants>
        <listOfProducts>
          <speciesReference species="ERB3P_ShP_G_GABP"/>
          <speciesReference species="GAP"/>
        </listOfProducts>
        <kineticLaw>
          <math xmlns="http://www.w3.org/1998/Math/MathML">
            <apply>
              <times/>
              <ci> k469 </ci>
              <ci> ERB3P_ShP_G_GABP_GAP </ci>
            </apply>
          </math>
        </kineticLaw>
      </reaction>
      <reaction id="R471" reversible="false">
        <listOfReactants>
          <speciesReference species="ERB3P_G_GABP"/>
          <speciesReference species="GAP"/>
        </listOfReactants>
        <listOfProducts>
          <speciesReference species="ERB3P_G_GABP_GAP"/>
        </listOfProducts>
        <kineticLaw>
          <math xmlns="http://www.w3.org/1998/Math/MathML">
            <apply>
              <times/>
              <ci> k470 </ci>
              <ci> ERB3P_G_GABP </ci>
              <ci> GAP </ci>
            </apply>
          </math>
        </kineticLaw>
      </reaction>
      <reaction id="R472" reversible="false">
        <listOfReactants>
          <speciesReference species="ERB3P_G_GABP_GAP"/>
        </listOfReactants>
        <listOfProducts>
          <speciesReference species="ERB3P_G_GABP"/>
          <speciesReference species="GAP"/>
        </listOfProducts>
        <kineticLaw>
          <math xmlns="http://www.w3.org/1998/Math/MathML">
            <apply>
              <times/>
              <ci> k471 </ci>
              <ci> ERB3P_G_GABP_GAP </ci>
            </apply>
          </math>
        </kineticLaw>
      </reaction>
      <reaction id="R473" reversible="false">
        <listOfReactants>
          <speciesReference species="ERB3P_G_GABP_GAP"/>
          <speciesReference species="Ras_GTP"/>
        </listOfReactants>
        <listOfProducts>
          <speciesReference species="ERB3P_G_GABP_GAP_Ras_GTP"/>
        </listOfProducts>
        <kineticLaw>
          <math xmlns="http://www.w3.org/1998/Math/MathML">
            <apply>
              <times/>
              <ci> k472 </ci>
              <ci> ERB3P_G_GABP_GAP </ci>
              <ci> Ras_GTP </ci>
            </apply>
          </math>
        </kineticLaw>
      </reaction>
      <reaction id="R474" reversible="false">
        <listOfReactants>
          <speciesReference species="ERB3P_G_GABP_GAP_Ras_GTP"/>
        </listOfReactants>
        <listOfProducts>
          <speciesReference species="ERB3P_G_GABP_GAP"/>
          <speciesReference species="Ras_GTP"/>
        </listOfProducts>
        <kineticLaw>
          <math xmlns="http://www.w3.org/1998/Math/MathML">
            <apply>
              <times/>
              <ci> k473 </ci>
              <ci> ERB3P_G_GABP_GAP_Ras_GTP </ci>
            </apply>
          </math>
        </kineticLaw>
      </reaction>
      <reaction id="R475" reversible="false">
        <listOfReactants>
          <speciesReference species="ERB3P_G_GABP_GAP_Ras_GTP"/>
        </listOfReactants>
        <listOfProducts>
          <speciesReference species="ERB3P_G_GABP_GAP"/>
          <speciesReference species="Ras_GDP"/>
        </listOfProducts>
        <kineticLaw>
          <math xmlns="http://www.w3.org/1998/Math/MathML">
            <apply>
              <times/>
              <ci> k474 </ci>
              <ci> ERB3P_G_GABP_GAP_Ras_GTP </ci>
            </apply>
          </math>
        </kineticLaw>
      </reaction>
      <reaction id="R476" reversible="false">
        <listOfReactants>
          <speciesReference species="ERB3P_ShP_G_GABP_GAP"/>
          <speciesReference species="Ras_GTP"/>
        </listOfReactants>
        <listOfProducts>
          <speciesReference species="ERB3P_ShP_G_GABP_GAP_Ras_GTP"/>
        </listOfProducts>
        <kineticLaw>
          <math xmlns="http://www.w3.org/1998/Math/MathML">
            <apply>
              <times/>
              <ci> k475 </ci>
              <ci> ERB3P_ShP_G_GABP_GAP </ci>
              <ci> Ras_GTP </ci>
            </apply>
          </math>
        </kineticLaw>
      </reaction>
      <reaction id="R477" reversible="false">
        <listOfReactants>
          <speciesReference species="ERB3P_ShP_G_GABP_GAP_Ras_GTP"/>
        </listOfReactants>
        <listOfProducts>
          <speciesReference species="ERB3P_ShP_G_GABP_GAP"/>
          <speciesReference species="Ras_GTP"/>
        </listOfProducts>
        <kineticLaw>
          <math xmlns="http://www.w3.org/1998/Math/MathML">
            <apply>
              <times/>
              <ci> k476 </ci>
              <ci> ERB3P_ShP_G_GABP_GAP_Ras_GTP </ci>
            </apply>
          </math>
        </kineticLaw>
      </reaction>
      <reaction id="R478" reversible="false">
        <listOfReactants>
          <speciesReference species="ERB3P_ShP_G_GABP_GAP_Ras_GTP"/>
        </listOfReactants>
        <listOfProducts>
          <speciesReference species="ERB3P_ShP_G_GABP_GAP"/>
          <speciesReference species="Ras_GDP"/>
        </listOfProducts>
        <kineticLaw>
          <math xmlns="http://www.w3.org/1998/Math/MathML">
            <apply>
              <times/>
              <ci> k477 </ci>
              <ci> ERB3P_ShP_G_GABP_GAP_Ras_GTP </ci>
            </apply>
          </math>
        </kineticLaw>
      </reaction>
      <reaction id="R479" reversible="false">
        <listOfReactants>
          <speciesReference species="ERB3P"/>
          <speciesReference species="PI3K"/>
        </listOfReactants>
        <listOfProducts>
          <speciesReference species="ERB3P_PK"/>
        </listOfProducts>
        <kineticLaw>
          <math xmlns="http://www.w3.org/1998/Math/MathML">
            <apply>
              <times/>
              <ci> k478 </ci>
              <ci> ERB3P </ci>
              <ci> PI3K </ci>
            </apply>
          </math>
        </kineticLaw>
      </reaction>
      <reaction id="R480" reversible="false">
        <listOfReactants>
          <speciesReference species="ERB3P_PK"/>
        </listOfReactants>
        <listOfProducts>
          <speciesReference species="ERB3P"/>
          <speciesReference species="PI3K"/>
        </listOfProducts>
        <kineticLaw>
          <math xmlns="http://www.w3.org/1998/Math/MathML">
            <apply>
              <times/>
              <ci> k479 </ci>
              <ci> ERB3P_PK </ci>
            </apply>
          </math>
        </kineticLaw>
      </reaction>
      <reaction id="R481" reversible="false">
        <listOfReactants>
          <speciesReference species="ERB3P_PK"/>
        </listOfReactants>
        <listOfProducts>
          <speciesReference species="ERB3P_PKP"/>
        </listOfProducts>
        <kineticLaw>
          <math xmlns="http://www.w3.org/1998/Math/MathML">
            <apply>
              <times/>
              <ci> k480 </ci>
              <ci> ERB3P_PK </ci>
            </apply>
          </math>
        </kineticLaw>
      </reaction>
      <reaction id="R482" reversible="false">
        <listOfReactants>
          <speciesReference species="ERB3P"/>
          <speciesReference species="PKP"/>
        </listOfReactants>
        <listOfProducts>
          <speciesReference species="ERB3P_PKP"/>
        </listOfProducts>
        <kineticLaw>
          <math xmlns="http://www.w3.org/1998/Math/MathML">
            <apply>
              <times/>
              <ci> k481 </ci>
              <ci> ERB3P </ci>
              <ci> PKP </ci>
            </apply>
          </math>
        </kineticLaw>
      </reaction>
      <reaction id="R483" reversible="false">
        <listOfReactants>
          <speciesReference species="ERB3P_PKP"/>
        </listOfReactants>
        <listOfProducts>
          <speciesReference species="ERB3P"/>
          <speciesReference species="PKP"/>
        </listOfProducts>
        <kineticLaw>
          <math xmlns="http://www.w3.org/1998/Math/MathML">
            <apply>
              <times/>
              <ci> k482 </ci>
              <ci> ERB3P_PKP </ci>
            </apply>
          </math>
        </kineticLaw>
      </reaction>
      <reaction id="R484" reversible="false">
        <listOfReactants>
          <speciesReference species="ERB3P_ShP_G_GABP"/>
          <speciesReference species="PhoA"/>
        </listOfReactants>
        <listOfProducts>
          <speciesReference species="ERB3P_ShP_G_GABP_PhoA"/>
        </listOfProducts>
        <kineticLaw>
          <math xmlns="http://www.w3.org/1998/Math/MathML">
            <apply>
              <times/>
              <ci> k483 </ci>
              <ci> ERB3P_ShP_G_GABP </ci>
              <ci> PhoA </ci>
            </apply>
          </math>
        </kineticLaw>
      </reaction>
      <reaction id="R485" reversible="false">
        <listOfReactants>
          <speciesReference species="ERB3P_ShP_G_GABP_PhoA"/>
        </listOfReactants>
        <listOfProducts>
          <speciesReference species="ERB3P_ShP_G_GABP"/>
          <speciesReference species="PhoA"/>
        </listOfProducts>
        <kineticLaw>
          <math xmlns="http://www.w3.org/1998/Math/MathML">
            <apply>
              <times/>
              <ci> k484 </ci>
              <ci> ERB3P_ShP_G_GABP_PhoA </ci>
            </apply>
          </math>
        </kineticLaw>
      </reaction>
      <reaction id="R486" reversible="false">
        <listOfReactants>
          <speciesReference species="ERB3P_ShP_G_GABP_PhoA"/>
        </listOfReactants>
        <listOfProducts>
          <speciesReference species="ERB3P_ShP_G_GAB"/>
          <speciesReference species="PhoA"/>
        </listOfProducts>
        <kineticLaw>
          <math xmlns="http://www.w3.org/1998/Math/MathML">
            <apply>
              <times/>
              <ci> k485 </ci>
              <ci> ERB3P_ShP_G_GABP_PhoA </ci>
            </apply>
          </math>
        </kineticLaw>
      </reaction>
      <reaction id="R487" reversible="false">
        <listOfReactants>
          <speciesReference species="ERB3P_G_GABP"/>
          <speciesReference species="PhoA"/>
        </listOfReactants>
        <listOfProducts>
          <speciesReference species="ERB3P_G_GABP_PhoA"/>
        </listOfProducts>
        <kineticLaw>
          <math xmlns="http://www.w3.org/1998/Math/MathML">
            <apply>
              <times/>
              <ci> k486 </ci>
              <ci> ERB3P_G_GABP </ci>
              <ci> PhoA </ci>
            </apply>
          </math>
        </kineticLaw>
      </reaction>
      <reaction id="R488" reversible="false">
        <listOfReactants>
          <speciesReference species="ERB3P_G_GABP_PhoA"/>
        </listOfReactants>
        <listOfProducts>
          <speciesReference species="ERB3P_G_GABP"/>
          <speciesReference species="PhoA"/>
        </listOfProducts>
        <kineticLaw>
          <math xmlns="http://www.w3.org/1998/Math/MathML">
            <apply>
              <times/>
              <ci> k487 </ci>
              <ci> ERB3P_G_GABP_PhoA </ci>
            </apply>
          </math>
        </kineticLaw>
      </reaction>
      <reaction id="R489" reversible="false">
        <listOfReactants>
          <speciesReference species="ERB3P_G_GABP_PhoA"/>
        </listOfReactants>
        <listOfProducts>
          <speciesReference species="ERB3P_G_GAB"/>
          <speciesReference species="PhoA"/>
        </listOfProducts>
        <kineticLaw>
          <math xmlns="http://www.w3.org/1998/Math/MathML">
            <apply>
              <times/>
              <ci> k488 </ci>
              <ci> ERB3P_G_GABP_PhoA </ci>
            </apply>
          </math>
        </kineticLaw>
      </reaction>
      <reaction id="R490" reversible="false">
        <listOfReactants>
          <speciesReference species="ERB3P_G_GABP_PKP"/>
          <speciesReference species="PIP2"/>
        </listOfReactants>
        <listOfProducts>
          <speciesReference species="ERB3P_G_GABP_PKP_PIP2"/>
        </listOfProducts>
        <kineticLaw>
          <math xmlns="http://www.w3.org/1998/Math/MathML">
            <apply>
              <times/>
              <ci> k489 </ci>
              <ci> ERB3P_G_GABP_PKP </ci>
              <ci> PIP2 </ci>
            </apply>
          </math>
        </kineticLaw>
      </reaction>
      <reaction id="R491" reversible="false">
        <listOfReactants>
          <speciesReference species="ERB3P_G_GABP_PKP_PIP2"/>
        </listOfReactants>
        <listOfProducts>
          <speciesReference species="ERB3P_G_GABP_PKP"/>
          <speciesReference species="PIP2"/>
        </listOfProducts>
        <kineticLaw>
          <math xmlns="http://www.w3.org/1998/Math/MathML">
            <apply>
              <times/>
              <ci> k490 </ci>
              <ci> ERB3P_G_GABP_PKP_PIP2 </ci>
            </apply>
          </math>
        </kineticLaw>
      </reaction>
      <reaction id="R492" reversible="false">
        <listOfReactants>
          <speciesReference species="ERB3P_ShP_G_GABP_PKP"/>
          <speciesReference species="PIP2"/>
        </listOfReactants>
        <listOfProducts>
          <speciesReference species="ERB3P_ShP_G_GABP_PKP_PIP2"/>
        </listOfProducts>
        <kineticLaw>
          <math xmlns="http://www.w3.org/1998/Math/MathML">
            <apply>
              <times/>
              <ci> k491 </ci>
              <ci> ERB3P_ShP_G_GABP_PKP </ci>
              <ci> PIP2 </ci>
            </apply>
          </math>
        </kineticLaw>
      </reaction>
      <reaction id="R493" reversible="false">
        <listOfReactants>
          <speciesReference species="ERB3P_ShP_G_GABP_PKP_PIP2"/>
        </listOfReactants>
        <listOfProducts>
          <speciesReference species="ERB3P_ShP_G_GABP_PKP"/>
          <speciesReference species="PIP2"/>
        </listOfProducts>
        <kineticLaw>
          <math xmlns="http://www.w3.org/1998/Math/MathML">
            <apply>
              <times/>
              <ci> k492 </ci>
              <ci> ERB3P_ShP_G_GABP_PKP_PIP2 </ci>
            </apply>
          </math>
        </kineticLaw>
      </reaction>
      <reaction id="R494" reversible="false">
        <listOfReactants>
          <speciesReference species="ERB3P_G_GABP_PKP_PIP2"/>
        </listOfReactants>
        <listOfProducts>
          <speciesReference species="ERB3P_G_GABP_PKP"/>
          <speciesReference species="PIP3"/>
        </listOfProducts>
        <kineticLaw>
          <math xmlns="http://www.w3.org/1998/Math/MathML">
            <apply>
              <times/>
              <ci> k493 </ci>
              <ci> ERB3P_G_GABP_PKP_PIP2 </ci>
            </apply>
          </math>
        </kineticLaw>
      </reaction>
      <reaction id="R495" reversible="false">
        <listOfReactants>
          <speciesReference species="ERB3P_ShP_G_GABP_PKP_PIP2"/>
        </listOfReactants>
        <listOfProducts>
          <speciesReference species="ERB3P_ShP_G_GABP_PKP"/>
          <speciesReference species="PIP3"/>
        </listOfProducts>
        <kineticLaw>
          <math xmlns="http://www.w3.org/1998/Math/MathML">
            <apply>
              <times/>
              <ci> k494 </ci>
              <ci> ERB3P_ShP_G_GABP_PKP_PIP2 </ci>
            </apply>
          </math>
        </kineticLaw>
      </reaction>
      <reaction id="R496" reversible="false">
        <listOfReactants>
          <speciesReference species="ERB3P_ShP_G"/>
          <speciesReference species="GABP"/>
        </listOfReactants>
        <listOfProducts>
          <speciesReference species="ERB3P_ShP_G_GABP"/>
        </listOfProducts>
        <kineticLaw>
          <math xmlns="http://www.w3.org/1998/Math/MathML">
            <apply>
              <times/>
              <ci> k495 </ci>
              <ci> ERB3P_ShP_G </ci>
              <ci> GABP </ci>
            </apply>
          </math>
        </kineticLaw>
      </reaction>
      <reaction id="R497" reversible="false">
        <listOfReactants>
          <speciesReference species="ERB3P_ShP_G_GABP"/>
        </listOfReactants>
        <listOfProducts>
          <speciesReference species="ERB3P_ShP_G"/>
          <speciesReference species="GABP"/>
        </listOfProducts>
        <kineticLaw>
          <math xmlns="http://www.w3.org/1998/Math/MathML">
            <apply>
              <times/>
              <ci> k496 </ci>
              <ci> ERB3P_ShP_G_GABP </ci>
            </apply>
          </math>
        </kineticLaw>
      </reaction>
      <reaction id="R498" reversible="false">
        <listOfReactants>
          <speciesReference species="ERB3P_G"/>
          <speciesReference species="GABP"/>
        </listOfReactants>
        <listOfProducts>
          <speciesReference species="ERB3P_G_GABP"/>
        </listOfProducts>
        <kineticLaw>
          <math xmlns="http://www.w3.org/1998/Math/MathML">
            <apply>
              <times/>
              <ci> k497 </ci>
              <ci> ERB3P_G </ci>
              <ci> GABP </ci>
            </apply>
          </math>
        </kineticLaw>
      </reaction>
      <reaction id="R499" reversible="false">
        <listOfReactants>
          <speciesReference species="ERB3P_G_GABP"/>
        </listOfReactants>
        <listOfProducts>
          <speciesReference species="ERB3P_G"/>
          <speciesReference species="GABP"/>
        </listOfProducts>
        <kineticLaw>
          <math xmlns="http://www.w3.org/1998/Math/MathML">
            <apply>
              <times/>
              <ci> k498 </ci>
              <ci> ERB3P_G_GABP </ci>
            </apply>
          </math>
        </kineticLaw>
      </reaction>
      <reaction id="R500" reversible="false">
        <listOfReactants>
          <speciesReference species="ERB3P_G"/>
          <speciesReference species="GAB_PIP3"/>
        </listOfReactants>
        <listOfProducts>
          <speciesReference species="ERB3P_G_GAB_PIP3"/>
        </listOfProducts>
        <kineticLaw>
          <math xmlns="http://www.w3.org/1998/Math/MathML">
            <apply>
              <times/>
              <ci> k499 </ci>
              <ci> ERB3P_G </ci>
              <ci> GAB_PIP3 </ci>
            </apply>
          </math>
        </kineticLaw>
      </reaction>
      <reaction id="R501" reversible="false">
        <listOfReactants>
          <speciesReference species="ERB3P_G_GAB_PIP3"/>
        </listOfReactants>
        <listOfProducts>
          <speciesReference species="ERB3P_G"/>
          <speciesReference species="GAB_PIP3"/>
        </listOfProducts>
        <kineticLaw>
          <math xmlns="http://www.w3.org/1998/Math/MathML">
            <apply>
              <times/>
              <ci> k500 </ci>
              <ci> ERB3P_G_GAB_PIP3 </ci>
            </apply>
          </math>
        </kineticLaw>
      </reaction>
      <reaction id="R502" reversible="false">
        <listOfReactants>
          <speciesReference species="ERB3P_ShP_G"/>
          <speciesReference species="GAB_PIP3"/>
        </listOfReactants>
        <listOfProducts>
          <speciesReference species="ERB3P_ShP_G_GAB_PIP3"/>
        </listOfProducts>
        <kineticLaw>
          <math xmlns="http://www.w3.org/1998/Math/MathML">
            <apply>
              <times/>
              <ci> k501 </ci>
              <ci> ERB3P_ShP_G </ci>
              <ci> GAB_PIP3 </ci>
            </apply>
          </math>
        </kineticLaw>
      </reaction>
      <reaction id="R503" reversible="false">
        <listOfReactants>
          <speciesReference species="ERB3P_ShP_G_GAB_PIP3"/>
        </listOfReactants>
        <listOfProducts>
          <speciesReference species="ERB3P_ShP_G"/>
          <speciesReference species="GAB_PIP3"/>
        </listOfProducts>
        <kineticLaw>
          <math xmlns="http://www.w3.org/1998/Math/MathML">
            <apply>
              <times/>
              <ci> k502 </ci>
              <ci> ERB3P_ShP_G_GAB_PIP3 </ci>
            </apply>
          </math>
        </kineticLaw>
      </reaction>
      <reaction id="R504" reversible="false">
        <listOfReactants>
          <speciesReference species="ERB3P_ShP_G_GAB_PIP3"/>
        </listOfReactants>
        <listOfProducts>
          <speciesReference species="ERB3P_ShP_G_GABP"/>
          <speciesReference species="PIP3"/>
        </listOfProducts>
        <kineticLaw>
          <math xmlns="http://www.w3.org/1998/Math/MathML">
            <apply>
              <times/>
              <ci> k503 </ci>
              <ci> ERB3P_ShP_G_GAB_PIP3 </ci>
            </apply>
          </math>
        </kineticLaw>
      </reaction>
      <reaction id="R505" reversible="false">
        <listOfReactants>
          <speciesReference species="ERB3P_G_GABP_PKP"/>
          <speciesReference species="PhoB"/>
        </listOfReactants>
        <listOfProducts>
          <speciesReference species="ERB3P_G_GABP_PKP_PhoB"/>
        </listOfProducts>
        <kineticLaw>
          <math xmlns="http://www.w3.org/1998/Math/MathML">
            <apply>
              <times/>
              <ci> k504 </ci>
              <ci> ERB3P_G_GABP_PKP </ci>
              <ci> PhoB </ci>
            </apply>
          </math>
        </kineticLaw>
      </reaction>
      <reaction id="R506" reversible="false">
        <listOfReactants>
          <speciesReference species="ERB3P_G_GABP_PKP_PhoB"/>
        </listOfReactants>
        <listOfProducts>
          <speciesReference species="ERB3P_G_GABP_PKP"/>
          <speciesReference species="PhoB"/>
        </listOfProducts>
        <kineticLaw>
          <math xmlns="http://www.w3.org/1998/Math/MathML">
            <apply>
              <times/>
              <ci> k505 </ci>
              <ci> ERB3P_G_GABP_PKP_PhoB </ci>
            </apply>
          </math>
        </kineticLaw>
      </reaction>
      <reaction id="R507" reversible="false">
        <listOfReactants>
          <speciesReference species="ERB3P_G_GABP_PKP_PhoB"/>
        </listOfReactants>
        <listOfProducts>
          <speciesReference species="ERB3P_G_GABP_PK"/>
          <speciesReference species="PhoB"/>
        </listOfProducts>
        <kineticLaw>
          <math xmlns="http://www.w3.org/1998/Math/MathML">
            <apply>
              <times/>
              <ci> k506 </ci>
              <ci> ERB3P_G_GABP_PKP_PhoB </ci>
            </apply>
          </math>
        </kineticLaw>
      </reaction>
      <reaction id="R508" reversible="false">
        <listOfReactants>
          <speciesReference species="ERB3P_ShP_G_GABP_PKP"/>
          <speciesReference species="PhoB"/>
        </listOfReactants>
        <listOfProducts>
          <speciesReference species="ERB3P_ShP_G_GABP_PKP_PhoB"/>
        </listOfProducts>
        <kineticLaw>
          <math xmlns="http://www.w3.org/1998/Math/MathML">
            <apply>
              <times/>
              <ci> k507 </ci>
              <ci> ERB3P_ShP_G_GABP_PKP </ci>
              <ci> PhoB </ci>
            </apply>
          </math>
        </kineticLaw>
      </reaction>
      <reaction id="R509" reversible="false">
        <listOfReactants>
          <speciesReference species="ERB3P_ShP_G_GABP_PKP_PhoB"/>
        </listOfReactants>
        <listOfProducts>
          <speciesReference species="ERB3P_ShP_G_GABP_PKP"/>
          <speciesReference species="PhoB"/>
        </listOfProducts>
        <kineticLaw>
          <math xmlns="http://www.w3.org/1998/Math/MathML">
            <apply>
              <times/>
              <ci> k508 </ci>
              <ci> ERB3P_ShP_G_GABP_PKP_PhoB </ci>
            </apply>
          </math>
        </kineticLaw>
      </reaction>
      <reaction id="R510" reversible="false">
        <listOfReactants>
          <speciesReference species="ERB3P_ShP_G_GABP_PKP_PhoB"/>
        </listOfReactants>
        <listOfProducts>
          <speciesReference species="ERB3P_ShP_G_GABP_PK"/>
          <speciesReference species="PhoB"/>
        </listOfProducts>
        <kineticLaw>
          <math xmlns="http://www.w3.org/1998/Math/MathML">
            <apply>
              <times/>
              <ci> k509 </ci>
              <ci> ERB3P_ShP_G_GABP_PKP_PhoB </ci>
            </apply>
          </math>
        </kineticLaw>
      </reaction>
      <reaction id="R511" reversible="false">
        <listOfReactants>
          <speciesReference species="ERB3P_ShP_G_GAB"/>
          <speciesReference species="PIP3"/>
        </listOfReactants>
        <listOfProducts>
          <speciesReference species="ERB3P_ShP_G_GAB_PIP3"/>
        </listOfProducts>
        <kineticLaw>
          <math xmlns="http://www.w3.org/1998/Math/MathML">
            <apply>
              <times/>
              <ci> k510 </ci>
              <ci> ERB3P_ShP_G_GAB </ci>
              <ci> PIP3 </ci>
            </apply>
          </math>
        </kineticLaw>
      </reaction>
      <reaction id="R512" reversible="false">
        <listOfReactants>
          <speciesReference species="ERB3P_ShP_G_GAB_PIP3"/>
        </listOfReactants>
        <listOfProducts>
          <speciesReference species="ERB3P_ShP_G_GAB"/>
          <speciesReference species="PIP3"/>
        </listOfProducts>
        <kineticLaw>
          <math xmlns="http://www.w3.org/1998/Math/MathML">
            <apply>
              <times/>
              <ci> k511 </ci>
              <ci> ERB3P_ShP_G_GAB_PIP3 </ci>
            </apply>
          </math>
        </kineticLaw>
      </reaction>
      <reaction id="R513" reversible="false">
        <listOfReactants>
          <speciesReference species="ERB3P_PKP"/>
          <speciesReference species="PIP2"/>
        </listOfReactants>
        <listOfProducts>
          <speciesReference species="ERB3P_PKP_PIP2"/>
        </listOfProducts>
        <kineticLaw>
          <math xmlns="http://www.w3.org/1998/Math/MathML">
            <apply>
              <times/>
              <ci> k512 </ci>
              <ci> ERB3P_PKP </ci>
              <ci> PIP2 </ci>
            </apply>
          </math>
        </kineticLaw>
      </reaction>
      <reaction id="R514" reversible="false">
        <listOfReactants>
          <speciesReference species="ERB3P_PKP_PIP2"/>
        </listOfReactants>
        <listOfProducts>
          <speciesReference species="ERB3P_PKP"/>
          <speciesReference species="PIP2"/>
        </listOfProducts>
        <kineticLaw>
          <math xmlns="http://www.w3.org/1998/Math/MathML">
            <apply>
              <times/>
              <ci> k513 </ci>
              <ci> ERB3P_PKP_PIP2 </ci>
            </apply>
          </math>
        </kineticLaw>
      </reaction>
      <reaction id="R515" reversible="false">
        <listOfReactants>
          <speciesReference species="ERB3P_PKP_PIP2"/>
        </listOfReactants>
        <listOfProducts>
          <speciesReference species="ERB3P_PKP"/>
          <speciesReference species="PIP3"/>
        </listOfProducts>
        <kineticLaw>
          <math xmlns="http://www.w3.org/1998/Math/MathML">
            <apply>
              <times/>
              <ci> k514 </ci>
              <ci> ERB3P_PKP_PIP2 </ci>
            </apply>
          </math>
        </kineticLaw>
      </reaction>
      <reaction id="R516" reversible="false">
        <listOfReactants>
          <speciesReference species="ERB3P_ShP_G_GABP_PKP"/>
        </listOfReactants>
        <listOfProducts>
          <speciesReference species="ERB3P_ShP_G_GABP"/>
          <speciesReference species="PKP"/>
        </listOfProducts>
        <kineticLaw>
          <math xmlns="http://www.w3.org/1998/Math/MathML">
            <apply>
              <times/>
              <ci> k515 </ci>
              <ci> ERB3P_ShP_G_GABP_PKP </ci>
            </apply>
          </math>
        </kineticLaw>
      </reaction>
      <reaction id="R517" reversible="false">
        <listOfReactants>
          <speciesReference species="ERB3P_ShP_G_GABP"/>
          <speciesReference species="PKP"/>
        </listOfReactants>
        <listOfProducts>
          <speciesReference species="ERB3P_ShP_G_GABP_PKP"/>
        </listOfProducts>
        <kineticLaw>
          <math xmlns="http://www.w3.org/1998/Math/MathML">
            <apply>
              <times/>
              <ci> k516 </ci>
              <ci> ERB3P_ShP_G_GABP </ci>
              <ci> PKP </ci>
            </apply>
          </math>
        </kineticLaw>
      </reaction>
      <reaction id="R518" reversible="false">
        <listOfReactants>
          <speciesReference species="ERB3P_G_GABP_PKP"/>
        </listOfReactants>
        <listOfProducts>
          <speciesReference species="ERB3P_G_GABP"/>
          <speciesReference species="PKP"/>
        </listOfProducts>
        <kineticLaw>
          <math xmlns="http://www.w3.org/1998/Math/MathML">
            <apply>
              <times/>
              <ci> k517 </ci>
              <ci> ERB3P_G_GABP_PKP </ci>
            </apply>
          </math>
        </kineticLaw>
      </reaction>
      <reaction id="R519" reversible="false">
        <listOfReactants>
          <speciesReference species="ERB3P_G_GABP"/>
          <speciesReference species="PKP"/>
        </listOfReactants>
        <listOfProducts>
          <speciesReference species="ERB3P_G_GABP_PKP"/>
        </listOfProducts>
        <kineticLaw>
          <math xmlns="http://www.w3.org/1998/Math/MathML">
            <apply>
              <times/>
              <ci> k518 </ci>
              <ci> ERB3P_G_GABP </ci>
              <ci> PKP </ci>
            </apply>
          </math>
        </kineticLaw>
      </reaction>
      <reaction id="R520" reversible="false">
        <listOfReactants>
          <speciesReference species="ERB3P_G_GAB_PIP3"/>
        </listOfReactants>
        <listOfProducts>
          <speciesReference species="ERB3P_G_GABP"/>
          <speciesReference species="PIP3"/>
        </listOfProducts>
        <kineticLaw>
          <math xmlns="http://www.w3.org/1998/Math/MathML">
            <apply>
              <times/>
              <ci> k519 </ci>
              <ci> ERB3P_G_GAB_PIP3 </ci>
            </apply>
          </math>
        </kineticLaw>
      </reaction>
      <reaction id="R521" reversible="false">
        <listOfReactants>
          <speciesReference species="ERB3P_G_GAB"/>
          <speciesReference species="PIP3"/>
        </listOfReactants>
        <listOfProducts>
          <speciesReference species="ERB3P_G_GAB_PIP3"/>
        </listOfProducts>
        <kineticLaw>
          <math xmlns="http://www.w3.org/1998/Math/MathML">
            <apply>
              <times/>
              <ci> k520 </ci>
              <ci> ERB3P_G_GAB </ci>
              <ci> PIP3 </ci>
            </apply>
          </math>
        </kineticLaw>
      </reaction>
      <reaction id="R522" reversible="false">
        <listOfReactants>
          <speciesReference species="ERB3P_G_GAB_PIP3"/>
        </listOfReactants>
        <listOfProducts>
          <speciesReference species="ERB3P_G_GAB"/>
          <speciesReference species="PIP3"/>
        </listOfProducts>
        <kineticLaw>
          <math xmlns="http://www.w3.org/1998/Math/MathML">
            <apply>
              <times/>
              <ci> k521 </ci>
              <ci> ERB3P_G_GAB_PIP3 </ci>
            </apply>
          </math>
        </kineticLaw>
      </reaction>
      <reaction id="R523" reversible="false">
        <listOfReactants>
          <speciesReference species="R"/>
          <speciesReference species="ERB3"/>
        </listOfReactants>
        <listOfProducts>
          <speciesReference species="R_ERB3"/>
        </listOfProducts>
        <kineticLaw>
          <math xmlns="http://www.w3.org/1998/Math/MathML">
            <apply>
              <times/>
              <ci> k522 </ci>
              <ci> R </ci>
              <ci> ERB3 </ci>
            </apply>
          </math>
        </kineticLaw>
      </reaction>
      <reaction id="R524" reversible="false">
        <listOfReactants>
          <speciesReference species="R_ERB3"/>
        </listOfReactants>
        <listOfProducts>
          <speciesReference species="R"/>
          <speciesReference species="ERB3"/>
        </listOfProducts>
        <kineticLaw>
          <math xmlns="http://www.w3.org/1998/Math/MathML">
            <apply>
              <times/>
              <ci> k523 </ci>
              <ci> R_ERB3 </ci>
            </apply>
          </math>
        </kineticLaw>
      </reaction>
      <reaction id="R525" reversible="false">
        <listOfReactants>
          <speciesReference species="EGF"/>
[truncated: 189,708 more chars]
